# Supplementary material for: 2-Butyl-5-pentyl­benzene-1,3-diol
Source: Acta Crystallogr Sect E Struct Rep Online. 2009 May 23;65(Pt 6):o1366. doi: 10.1107/S1600536809018820 (PMC2969635; doi:10.1107/S1600536809018820)
Supplement: Supplementary file 1 [file e-65-o1366-sup1.cif]

##############################################################################
###                                                                        ###
###        Electronic paper (Acta Crystallographica Section E)             ###
###                                                                        ###
##############################################################################
#                                                                            #
# This CIF contains the data in a paper accepted for publication in Acta     #
# Crystallographica Section E. It conforms to the requirements of Notes      #
# for Authors for Section E, and has been peer reviewed under the auspices   #
# of the IUCr Commission on Journals.                                        #
#                                                                            #
# Full details of the Crystallographic Information File format               #
# are given in the paper "The Crystallographic Information File (CIF):       #
# a New Standard Archive File for Crystallography" by S. R. Hall, F. H.      #
# Allen and I. D. Brown [Acta Cryst. (1991), A47, 655-685].                  #
#                                                                            #
# The current version of the core CIF dictionary is obtainable from          #
# ftp://ftp.iucr.org/pub/cif_core.dic. The current version number is 2.4.    #
#                                                                            #
# Software is freely available for graphical display of the structure(s) in  #
# this CIF.  For information consult the CIF home page http://www.iucr.org/  #
# cif/home.html                                                              #
#                                                                            #
# This file may be used for bona fide research purposes within the           #
# scientific community so long as proper attribution is given to the journal # 
# article from which it was obtained.                                        #
#                                                                            #
##############################################################################
                                             
data_I
_audit_creation_method     SHELXL97
_chemical_name_systematic
;
2-Butyl-5-pentylbenzene-1,3-diol
;
_chemical_name_common     stemphol
_chemical_formula_moiety     'C15 H24 O2'
_chemical_formula_sum     'C15 H24 O2'
_chemical_formula_iupac     'C15 H24 O2'
_chemical_formula_weight     236.34
_chemical_melting_point     364
_symmetry_cell_setting     monoclinic
_symmetry_space_group_name_H-M     'P 21/c'
_symmetry_space_group_name_Hall     '-P 2ybc'
loop_
    _symmetry_equiv_pos_as_xyz
    'x, y, z'
    '-x, y+1/2, -z+1/2'
    '-x, -y, -z'
    'x, -y-1/2, z-1/2'
_cell_length_a     4.654(2)
_cell_length_b     25.450(5)
_cell_length_c     12.790(4)
_cell_angle_alpha     90.00
_cell_angle_beta     108.120(10)
_cell_angle_gamma     90.00
_cell_volume     1439.8(8)
_cell_formula_units_Z     4
_cell_measurement_reflns_used     2700
_cell_measurement_theta_min     0.407
_cell_measurement_theta_max     25.350
_cell_measurement_temperature     293(2)
_exptl_crystal_description     needle
_exptl_crystal_colour     colourless
_exptl_crystal_size_max     0.50
_exptl_crystal_size_mid     0.10
_exptl_crystal_size_min     0.08
_exptl_crystal_density_diffrn     1.090
_exptl_crystal_density_meas     ?
_exptl_crystal_density_method     'not measured'
_exptl_crystal_F_000     520
_exptl_absorpt_coefficient_mu     0.070
_exptl_absorpt_correction_type     multi-scan
_exptl_absorpt_process_details     '(SCALEPACK; Otwinowski & Minor, 1997)'
_exptl_absorpt_correction_T_min     0.881
_exptl_absorpt_correction_T_max     0.994
_exptl_special_details
;
;
_diffrn_ambient_temperature     293(2)
_diffrn_radiation_type     MoK\a
_diffrn_radiation_wavelength     0.71069
_diffrn_radiation_source     'fine-focus sealed tube'
_diffrn_radiation_monochromator     graphite
_diffrn_measurement_device_type     'Nonius KappaCCD'
_diffrn_measurement_method     '\f and \w'
_diffrn_detector_area_resol_mean     ?
_diffrn_reflns_number     15852
_diffrn_reflns_av_R_equivalents     0.0292
_diffrn_reflns_av_sigmaI/netI     0.0413
_diffrn_reflns_theta_min     2.32
_diffrn_reflns_theta_max     25.33
_diffrn_reflns_theta_full     25.33
_diffrn_measured_fraction_theta_max     0.998
_diffrn_measured_fraction_theta_full     0.998
_diffrn_reflns_limit_h_min     -5
_diffrn_reflns_limit_h_max     5
_diffrn_reflns_limit_k_min     -30
_diffrn_reflns_limit_k_max     30
_diffrn_reflns_limit_l_min     -15
_diffrn_reflns_limit_l_max     15
_diffrn_standards_number     0
_diffrn_standards_interval_count     .
_diffrn_standards_interval_time     .
_diffrn_standards_decay_%     ?
_refine_special_details
;
Refinement of <i>F</i>^2^ against ALL reflections. The weighted <i>R</i>-factor
<i>wR</i> and goodness of fit <i>S</i> are based on <i>F</i>^2^, conventional
<i>R</i>-factors <i>R</i> are based on <i>F</i>, with <i>F</i> set to zero for
negative <i>F</i>^2^. The threshold expression of <i>F</i>^2^ >
\s(<i>F</i>^2^) is used only for calculating <i>R</i>-factors(gt) <i>etc</i>.
and is not relevant to the choice of reflections for refinement.
<i>R</i>-factors based on <i>F</i>^2^ are statistically about twice as large
as those based on <i>F</i>, and <i>R</i>-factors based on ALL data will be
even larger.
;
_reflns_number_total     2631
_reflns_number_gt     1703
_reflns_threshold_expression     I>2\s(I)
_refine_ls_structure_factor_coef     Fsqd
_refine_ls_matrix_type     full
_refine_ls_R_factor_all     0.0858
_refine_ls_R_factor_gt     0.0478
_refine_ls_wR_factor_gt     0.1137
_refine_ls_wR_factor_ref     0.1313
_refine_ls_goodness_of_fit_ref     1.038
_refine_ls_restrained_S_all     1.038
_refine_ls_number_reflns     2631
_refine_ls_number_parameters     158
_refine_ls_number_restraints     0
_refine_ls_hydrogen_treatment     constr
_refine_ls_weighting_scheme     calc
_refine_ls_weighting_details
       'calc w = 1/[\s^2^(Fo^2^)+(0.0625P)^2^+0.1805P] where P=(Fo^2^+2Fc^2^)/3'
_atom_sites_solution_hydrogens     difmap
_atom_sites_solution_primary     direct
_atom_sites_solution_secondary     difmap
_refine_ls_shift/su_max     0.000
_refine_ls_shift/su_mean     0.000
_refine_diff_density_max     0.176
_refine_diff_density_min     -0.155
_refine_ls_extinction_method     none
_refine_ls_extinction_coef     ?
loop_
    _atom_type_symbol
    _atom_type_description
    _atom_type_scat_dispersion_real
    _atom_type_scat_dispersion_imag
    _atom_type_scat_source
    'C' 'C' 0.0033 0.0016
                         'International Tables Vol C Tables 4.2.6.8 and 6.1.1.4'
    'H' 'H' 0.0000 0.0000
                         'International Tables Vol C Tables 4.2.6.8 and 6.1.1.4'
    'O' 'O' 0.0106 0.0060
                         'International Tables Vol C Tables 4.2.6.8 and 6.1.1.4'
_computing_data_collection
;
DENZO (Otwinowski & Minor, 1997) and COLLECT (Nonius, 1999)
;
_computing_cell_refinement     'DENZO  (Otwinowski & Minor, 1997)'
_computing_data_reduction     'SCALEPACK (Otwinowski & Minor, 1997)'
_computing_structure_solution     'SIR97 (Altomare <i>et al.</i>,  1999)'
_computing_structure_refinement
;
SHELXL97 (Sheldrick, 2008) and CrystalBuilder (Welter, 2006)
;
_computing_molecular_graphics
;
PLATON (Spek, 2009) and Mercury (Macrae <i>et al.</i>,  2006)
;
_computing_publication_material
;
SHELXL97 (Sheldrick, 2008) and publCIF (Westrip, 2009)
;
loop_
    _atom_site_type_symbol
    _atom_site_label
    _atom_site_fract_x
    _atom_site_fract_y
    _atom_site_fract_z
    _atom_site_U_iso_or_equiv
    _atom_site_adp_type
    _atom_site_calc_flag
    _atom_site_refinement_flags
    _atom_site_occupancy
    _atom_site_disorder_assembly
    _atom_site_disorder_group
    O O1 0.0951(3) 0.27129(5) 0.28490(10) 0.0555(4) Uani d . 1 . .
    H H1 0.2648 0.2719 0.3299 0.083 Uiso calc R 1 . .
    O O2 -0.2986(2) 0.22721(5) -0.09324(9) 0.0517(4) Uani d . 1 . .
    H H2 -0.2074 0.2253 -0.1386 0.077 Uiso calc R 1 . .
    C C1 -0.1145(3) 0.24879(6) 0.09661(13) 0.0358(4) Uani d . 1 . .
    C C2 -0.1012(3) 0.21631(7) 0.01107(13) 0.0383(4) Uani d . 1 . .
    C C3 0.0994(4) 0.17495(7) 0.02531(14) 0.0428(4) Uani d . 1 . .
    H H3 0.1000 0.1542 -0.0345 0.051 Uiso calc R 1 . .
    C C4 0.3006(3) 0.16426(7) 0.12888(14) 0.0414(4) Uani d . 1 . .
    C C5 0.2925(3) 0.19620(7) 0.21530(14) 0.0432(5) Uani d . 1 . .
    H H5 0.4233 0.1896 0.2855 0.052 Uiso calc R 1 . .
    C C6 0.0935(3) 0.23774(7) 0.19898(13) 0.0394(4) Uani d . 1 . .
    C C7 -0.3211(4) 0.29564(7) 0.07705(15) 0.0454(5) Uani d . 1 . .
    H H7A -0.3674 0.3038 0.1441 0.054 Uiso calc R 1 . .
    H H7B -0.5092 0.2871 0.0207 0.054 Uiso calc R 1 . .
    C C8 -0.1801(4) 0.34346(7) 0.04135(17) 0.0557(5) Uani d . 1 . .
    H H8A 0.0020 0.3528 0.0999 0.067 Uiso calc R 1 . .
    H H8B -0.1210 0.3341 -0.0226 0.067 Uiso calc R 1 . .
    C C9 -0.3832(5) 0.39095(8) 0.0136(2) 0.0756(7) Uani d . 1 . .
    H H9A -0.5625 0.3822 -0.0468 0.091 Uiso calc R 1 . .
    H H9B -0.4472 0.3999 0.0766 0.091 Uiso calc R 1 . .
    C C10 -0.2332(6) 0.43810(9) -0.0182(3) 0.1069(10) Uani d . 1 . .
    H H10A -0.0721 0.4500 0.0445 0.160 Uiso calc R 1 . .
    H H10B -0.3790 0.4657 -0.0430 0.160 Uiso calc R 1 . .
    H H10C -0.1529 0.4286 -0.0762 0.160 Uiso calc R 1 . .
    C C11 0.5085(4) 0.11754(7) 0.14655(16) 0.0523(5) Uani d . 1 . .
    H H11A 0.6758 0.1228 0.2134 0.063 Uiso calc R 1 . .
    H H11B 0.5910 0.1151 0.0858 0.063 Uiso calc R 1 . .
    C C12 0.3515(4) 0.06650(7) 0.15543(18) 0.0604(6) Uani d . 1 . .
    H H12A 0.1767 0.0628 0.0905 0.073 Uiso calc R 1 . .
    H H12B 0.2783 0.0687 0.2185 0.073 Uiso calc R 1 . .
    C C13 0.5435(4) 0.01760(7) 0.16697(17) 0.0594(5) Uani d . 1 . .
    H H13A 0.6171 0.0153 0.1040 0.071 Uiso calc R 1 . .
    H H13B 0.7178 0.0211 0.2322 0.071 Uiso calc R 1 . .
    C C14 0.3833(5) -0.03251(8) 0.1752(2) 0.0848(8) Uani d . 1 . .
    H H14A 0.3137 -0.0304 0.2391 0.102 Uiso calc R 1 . .
    H H14B 0.2060 -0.0354 0.1109 0.102 Uiso calc R 1 . .
    C C15 0.5672(6) -0.08146(9) 0.1840(2) 0.0970(9) Uani d . 1 . .
    H H15A 0.6319 -0.0848 0.1200 0.145 Uiso calc R 1 . .
    H H15B 0.4468 -0.1114 0.1892 0.145 Uiso calc R 1 . .
    H H15C 0.7409 -0.0796 0.2485 0.145 Uiso calc R 1 . .
loop_
    _atom_site_aniso_label
    _atom_site_aniso_U_11
    _atom_site_aniso_U_22
    _atom_site_aniso_U_33
    _atom_site_aniso_U_12
    _atom_site_aniso_U_13
    _atom_site_aniso_U_23
    O1 0.0453(7) 0.0768(9) 0.0399(8) 0.0016(7) 0.0069(6) -0.0146(7)
    O2 0.0446(7) 0.0744(9) 0.0314(7) 0.0080(6) 0.0052(5) 0.0047(7)
    C1 0.0292(8) 0.0443(10) 0.0339(9) -0.0028(7) 0.0099(7) 0.0024(8)
    C2 0.0316(8) 0.0488(10) 0.0311(9) -0.0041(8) 0.0046(7) 0.0039(8)
    C3 0.0432(9) 0.0484(11) 0.0367(10) 0.0004(9) 0.0120(8) -0.0031(8)
    C4 0.0345(8) 0.0442(10) 0.0442(11) -0.0015(8) 0.0104(8) 0.0053(8)
    C5 0.0333(9) 0.0552(11) 0.0350(10) -0.0007(8) 0.0018(7) 0.0063(9)
    C6 0.0342(9) 0.0511(11) 0.0325(10) -0.0050(8) 0.0101(7) -0.0029(8)
    C7 0.0369(9) 0.0538(11) 0.0450(11) 0.0028(8) 0.0119(8) -0.0009(9)
    C8 0.0491(10) 0.0527(12) 0.0640(13) 0.0043(9) 0.0156(9) 0.0016(10)
    C9 0.0815(15) 0.0596(14) 0.0889(17) 0.0159(12) 0.0310(13) 0.0062(13)
    C10 0.131(2) 0.0567(16) 0.138(3) 0.0108(15) 0.050(2) 0.0224(16)
    C11 0.0440(10) 0.0511(11) 0.0592(12) 0.0069(9) 0.0124(8) 0.0052(10)
    C12 0.0517(11) 0.0524(12) 0.0753(14) 0.0037(9) 0.0168(10) 0.0068(11)
    C13 0.0604(12) 0.0521(12) 0.0638(14) 0.0075(10) 0.0167(10) 0.0006(10)
    C14 0.0828(16) 0.0543(14) 0.113(2) 0.0030(12) 0.0242(15) 0.0058(13)
    C15 0.118(2) 0.0560(15) 0.113(2) 0.0078(14) 0.0293(17) -0.0002(14)
_geom_special_details
;
All e.s.d.'s (except the e.s.d. in the dihedral angle between two l.s. planes)
are estimated using the full covariance matrix. The cell e.s.d.'s are taken
into account individually in the estimation of e.s.d.'s in distances, angles
and torsion angles; correlations between e.s.d.'s in cell parameters are only
used when they are defined by crystal symmetry. An approximate (isotropic)
treatment of cell e.s.d.'s is used for estimating e.s.d.'s involving l.s.
planes.
;
loop_
    _geom_bond_atom_site_label_1
    _geom_bond_atom_site_label_2
    _geom_bond_site_symmetry_2
    _geom_bond_distance
    _geom_bond_publ_flag
    O1 C6 . 1.3899(19) ?
    O1 H1 . 0.8200 ?
    O2 C2 . 1.3924(18) ?
    O2 H2 . 0.8200 ?
    C1 C2 . 1.388(2) ?
    C1 C6 . 1.394(2) ?
    C1 C7 . 1.503(2) ?
    C2 C3 . 1.381(2) ?
    C3 C4 . 1.391(2) ?
    C3 H3 . 0.9300 ?
    C4 C5 . 1.382(2) ?
    C4 C11 . 1.505(2) ?
    C5 C6 . 1.378(2) ?
    C5 H5 . 0.9300 ?
    C7 C8 . 1.519(3) ?
    C7 H7A . 0.9700 ?
    C7 H7B . 0.9700 ?
    C8 C9 . 1.507(3) ?
    C8 H8A . 0.9700 ?
    C8 H8B . 0.9700 ?
    C9 C10 . 1.506(3) ?
    C9 H9A . 0.9700 ?
    C9 H9B . 0.9700 ?
    C10 H10A . 0.9600 ?
    C10 H10B . 0.9600 ?
    C10 H10C . 0.9600 ?
    C11 C12 . 1.512(3) ?
    C11 H11A . 0.9700 ?
    C11 H11B . 0.9700 ?
    C12 C13 . 1.512(3) ?
    C12 H12A . 0.9700 ?
    C12 H12B . 0.9700 ?
    C13 C14 . 1.497(3) ?
    C13 H13A . 0.9700 ?
    C13 H13B . 0.9700 ?
    C14 C15 . 1.496(3) ?
    C14 H14A . 0.9700 ?
    C14 H14B . 0.9700 ?
    C15 H15A . 0.9600 ?
    C15 H15B . 0.9600 ?
    C15 H15C . 0.9600 ?
loop_
    _geom_angle_atom_site_label_1
    _geom_angle_atom_site_label_2
    _geom_angle_atom_site_label_3
    _geom_angle_site_symmetry_1
    _geom_angle_site_symmetry_3
    _geom_angle
    _geom_angle_publ_flag
    C6 O1 H1 . . 109.5 ?
    C2 O2 H2 . . 109.5 ?
    C2 C1 C6 . . 115.59(15) ?
    C2 C1 C7 . . 121.63(14) ?
    C6 C1 C7 . . 122.55(15) ?
    C3 C2 C1 . . 122.97(15) ?
    C3 C2 O2 . . 119.73(15) ?
    C1 C2 O2 . . 117.29(14) ?
    C2 C3 C4 . . 120.13(16) ?
    C2 C3 H3 . . 119.9 ?
    C4 C3 H3 . . 119.9 ?
    C5 C4 C3 . . 117.98(15) ?
    C5 C4 C11 . . 121.38(16) ?
    C3 C4 C11 . . 120.57(17) ?
    C6 C5 C4 . . 120.95(15) ?
    C6 C5 H5 . . 119.5 ?
    C4 C5 H5 . . 119.5 ?
    C5 C6 O1 . . 120.90(14) ?
    C5 C6 C1 . . 122.35(16) ?
    O1 C6 C1 . . 116.74(14) ?
    C1 C7 C8 . . 111.85(14) ?
    C1 C7 H7A . . 109.2 ?
    C8 C7 H7A . . 109.2 ?
    C1 C7 H7B . . 109.2 ?
    C8 C7 H7B . . 109.2 ?
    H7A C7 H7B . . 107.9 ?
    C9 C8 C7 . . 114.57(16) ?
    C9 C8 H8A . . 108.6 ?
    C7 C8 H8A . . 108.6 ?
    C9 C8 H8B . . 108.6 ?
    C7 C8 H8B . . 108.6 ?
    H8A C8 H8B . . 107.6 ?
    C10 C9 C8 . . 113.16(18) ?
    C10 C9 H9A . . 108.9 ?
    C8 C9 H9A . . 108.9 ?
    C10 C9 H9B . . 108.9 ?
    C8 C9 H9B . . 108.9 ?
    H9A C9 H9B . . 107.8 ?
    C9 C10 H10A . . 109.5 ?
    C9 C10 H10B . . 109.5 ?
    H10A C10 H10B . . 109.5 ?
    C9 C10 H10C . . 109.5 ?
    H10A C10 H10C . . 109.5 ?
    H10B C10 H10C . . 109.5 ?
    C4 C11 C12 . . 112.77(14) ?
    C4 C11 H11A . . 109.0 ?
    C12 C11 H11A . . 109.0 ?
    C4 C11 H11B . . 109.0 ?
    C12 C11 H11B . . 109.0 ?
    H11A C11 H11B . . 107.8 ?
    C11 C12 C13 . . 115.46(16) ?
    C11 C12 H12A . . 108.4 ?
    C13 C12 H12A . . 108.4 ?
    C11 C12 H12B . . 108.4 ?
    C13 C12 H12B . . 108.4 ?
    H12A C12 H12B . . 107.5 ?
    C14 C13 C12 . . 114.58(17) ?
    C14 C13 H13A . . 108.6 ?
    C12 C13 H13A . . 108.6 ?
    C14 C13 H13B . . 108.6 ?
    C12 C13 H13B . . 108.6 ?
    H13A C13 H13B . . 107.6 ?
    C15 C14 C13 . . 115.4(2) ?
    C15 C14 H14A . . 108.4 ?
    C13 C14 H14A . . 108.4 ?
    C15 C14 H14B . . 108.4 ?
    C13 C14 H14B . . 108.4 ?
    H14A C14 H14B . . 107.5 ?
    C14 C15 H15A . . 109.5 ?
    C14 C15 H15B . . 109.5 ?
    H15A C15 H15B . . 109.5 ?
    C14 C15 H15C . . 109.5 ?
    H15A C15 H15C . . 109.5 ?
    H15B C15 H15C . . 109.5 ?
loop_
    _geom_torsion_atom_site_label_1
    _geom_torsion_atom_site_label_2
    _geom_torsion_atom_site_label_3
    _geom_torsion_atom_site_label_4
    _geom_torsion_site_symmetry_1
    _geom_torsion_site_symmetry_2
    _geom_torsion_site_symmetry_3
    _geom_torsion_site_symmetry_4
    _geom_torsion
    _geom_torsion_publ_flag
    C6 C1 C2 C3 . . . . 1.2(2) ?
    C7 C1 C2 C3 . . . . 175.85(15) ?
    C6 C1 C2 O2 . . . . -177.88(13) ?
    C7 C1 C2 O2 . . . . -3.2(2) ?
    C1 C2 C3 C4 . . . . -0.1(2) ?
    O2 C2 C3 C4 . . . . 179.01(14) ?
    C2 C3 C4 C5 . . . . -0.2(2) ?
    C2 C3 C4 C11 . . . . 176.65(15) ?
    C3 C4 C5 C6 . . . . -0.8(2) ?
    C11 C4 C5 C6 . . . . -177.58(15) ?
    C4 C5 C6 O1 . . . . -177.00(15) ?
    C4 C5 C6 C1 . . . . 2.0(2) ?
    C2 C1 C6 C5 . . . . -2.2(2) ?
    C7 C1 C6 C5 . . . . -176.77(15) ?
    C2 C1 C6 O1 . . . . 176.89(14) ?
    C7 C1 C6 O1 . . . . 2.3(2) ?
    C2 C1 C7 C8 . . . . -83.9(2) ?
    C6 C1 C7 C8 . . . . 90.4(2) ?
    C1 C7 C8 C9 . . . . 176.41(17) ?
    C7 C8 C9 C10 . . . . 178.26(19) ?
    C5 C4 C11 C12 . . . . 98.0(2) ?
    C3 C4 C11 C12 . . . . -78.7(2) ?
    C4 C11 C12 C13 . . . . 176.76(17) ?
    C11 C12 C13 C14 . . . . -179.8(2) ?
    C12 C13 C14 C15 . . . . 178.6(2) ?
loop_
    _geom_hbond_atom_site_label_D
    _geom_hbond_atom_site_label_H
    _geom_hbond_atom_site_label_A
    _geom_hbond_site_symmetry_A
    _geom_hbond_distance_DH
    _geom_hbond_distance_HA
    _geom_hbond_distance_DA
    _geom_hbond_angle_DHA
    _geom_hbond_publ_flag
    O1 H1 O2 4_666 0.82 1.963 2.767(2) 166.63 y
    O2 H2 O1 4_565 0.82 1.951 2.750(2) 164.82 y
data_global
_journal_date_recd_electronic     2009-05-07
_journal_date_accepted     2009-05-18
_journal_name_full     'Acta Crystallographica, Section E'
_journal_year     2009
_journal_volume     65
_journal_issue      6
_journal_page_first     o1366
_journal_page_last     o1366
_journal_paper_category     QO
_journal_coeditor_code     DN2455
_publ_contact_author_name     'Lumyong, Saisamorn'
_publ_contact_author_address
;
Department of Biology
Faculty of Science
Chiang Mai University
Chiang Mai 50200
Thailand
;
_publ_contact_author_email     scboi009@chiangmai.ac.th
_publ_contact_author_fax     '+6653941947'
_publ_contact_author_phone     '+6653941947# 150'
_publ_section_title
;
2-Butyl-5-pentylbenzene-1,3-diol
;
loop_
    _publ_author_name
    _publ_author_address
    'Jumpathong, Juangjun'
;
Department of Biology
Faculty of Science
Chiang Mai University
Chiang Mai 50200
Thailand
;
    'Retailleau, Pascal'
;
Institut de Chemie des Substances Naturelles - CNRS
1 avenue de la Terrasse
91198 Gif sur Yvette
France
;
    'Abdalla, Muna Ali'
;
Department of Organic and Biomolecular Chemistry
Georg-August-Universit\"at G\"ottingen
Tammannstrasse 2
D-37077 G\"ottingen
Germany
;
    'Ouazzani, Jamal'
;
Institut de Chemie des Substances Naturelles - CNRS
1 avenue de la Terrasse
91198 Gif sur Yvette
France
;
    'Lumyong, Saisamorn'
;
Department of Biology
Faculty of Science
Chiang Mai University
Chiang Mai 50200
Thailand
;
