# Supplementary material for: 2-Butyl-5-pentyl­benzene-1,3-diol
Source: Acta Crystallogr Sect E Struct Rep Online. 2009 May 23;65(Pt 6):o1366. doi: 10.1107/S1600536809018820 (PMC2969635; doi:10.1107/S1600536809018820)
Supplement: Supplementary file 2 [file e-65-o1366-Isup2.hkl]

# 
# h,k,l, Fc-squared, Fo-squared, sigma(Fo-squared) and status flag 
# 
data_I
_shelx_title ' CrystalBuilderInfo $monoclinic $P21/c $? $colourless $' 
_shelx_refln_list_code          4 
_shelx_F_calc_maximum      102.69 
_exptl_crystal_F_000       520.00 
_reflns_d_resolution_high  0.8307 
 
loop_ 
 _symmetry_equiv_pos_as_xyz 
 'x, y, z' 
 '-x, y+1/2, -z+1/2' 
 '-x, -y, -z' 
 'x, -y-1/2, z-1/2' 
 
_cell_length_a     4.6540 
_cell_length_b    25.4500 
_cell_length_c    12.7900 
_cell_angle_alpha  90.000 
_cell_angle_beta  108.120 
_cell_angle_gamma  90.000 
 
_shelx_F_squared_multiplier     1.000 
 
loop_ 
 _refln_index_h 
 _refln_index_k 
 _refln_index_l 
 _refln_F_squared_calc 
 _refln_F_squared_meas 
 _refln_F_squared_sigma 
 _refln_observed_status 
   1   0   0     1530.44     1364.01     33.31 o 
   2   0   0      183.39      171.82      4.09 o 
   3   0   0       44.40       30.97      2.13 o 
   4   0   0      224.66      229.66      6.82 o 
   5   0   0      482.73      529.41     22.34 o 
   1   1   0      518.70      490.86     16.64 o 
   2   1   0      250.59      243.67      4.15 o 
   3   1   0       73.70       90.58      2.45 o 
   4   1   0       51.24       52.90      2.32 o 
   5   1   0       20.92       22.94      8.57 o 
   1   2   0    10545.14     9347.67    311.80 o 
   2   2   0      328.56      307.41      4.93 o 
   3   2   0       15.67       19.06      1.65 o 
   4   2   0      116.05      108.95      3.33 o 
   5   2   0      360.77      404.56     11.40 o 
   1   3   0        1.73        2.31      0.75 o 
   2   3   0      288.61      271.48      3.45 o 
   3   3   0       89.62       84.78      2.36 o 
   4   3   0       25.22       22.56      2.69 o 
   5   3   0       26.62       31.72      5.37 o 
   0   4   0     3789.77     3512.38     84.27 o 
   1   4   0     2521.68     2423.77     26.53 o 
   2   4   0       41.86       32.88      1.91 o 
   3   4   0       21.18       15.04      1.28 o 
   4   4   0      119.06      116.33      3.70 o 
   5   4   0      101.77      104.29      5.13 o 
   1   5   0     1061.16     1055.34     13.57 o 
   2   5   0      149.36      152.16      5.17 o 
   3   5   0       69.22       69.17      1.31 o 
   4   5   0       48.60       44.14      3.01 o 
   5   5   0        0.07        4.28      3.15 o 
   0   6   0     3206.97     2915.38     56.16 o 
   1   6   0       41.67       41.71      1.22 o 
   2   6   0       58.47       71.89      1.77 o 
   3   6   0        0.00        1.18      0.74 o 
   4   6   0       79.08       74.38      4.40 o 
   5   6   0       16.85       13.37      3.47 o 
   1   7   0      107.10      109.03      4.84 o 
   2   7   0       47.07       44.53      1.58 o 
   3   7   0       46.64       47.57      4.60 o 
   4   7   0       66.34       75.39      5.02 o 
   5   7   0        1.95        0.19      3.50 o 
   0   8   0       22.36       22.47      2.38 o 
   1   8   0       23.90       23.16      0.82 o 
   2   8   0     1037.18     1116.02     14.74 o 
   3   8   0      319.77      316.87      7.77 o 
   4   8   0        1.79       -2.79      3.14 o 
   5   8   0        3.84        1.20      3.57 o 
   1   9   0     1219.46     1285.51     18.60 o 
   2   9   0      306.63      302.17      5.02 o 
   3   9   0       11.62       12.73      1.17 o 
   4   9   0       32.74       38.94      4.80 o 
   5   9   0        0.00        0.29      2.96 o 
   0  10   0      110.70      142.30      6.61 o 
   1  10   0     2267.62     2512.07     29.42 o 
   2  10   0       96.05       95.69      2.46 o 
   3  10   0       54.80       53.38      1.91 o 
   4  10   0       41.48       40.80      3.82 o 
   5  10   0        0.77        0.46      7.94 o 
   1  11   0      869.91     1002.79     15.84 o 
   2  11   0     1021.43     1059.13     18.01 o 
   3  11   0      287.75      302.91      5.66 o 
   4  11   0       60.10       70.14      4.97 o 
   0  12   0       41.31       35.99      2.07 o 
   1  12   0      596.24      669.18     15.66 o 
   2  12   0        0.50       -1.35      1.35 o 
   3  12   0       50.43       46.82      2.06 o 
   4  12   0       18.66       17.29      3.80 o 
   1  13   0       71.94       62.26      1.76 o 
   2  13   0       82.56       91.05      4.03 o 
   3  13   0        4.18        3.96      2.69 o 
   4  13   0       69.22       72.30      5.25 o 
   0  14   0        0.52       -0.11      1.17 o 
   1  14   0        2.94        4.25      1.02 o 
   2  14   0      128.83      138.55      3.46 o 
   3  14   0       26.63       27.32      3.49 o 
   4  14   0        2.73        0.82      3.14 o 
   1  15   0       52.66       57.45      1.89 o 
   2  15   0       13.10       13.66      1.05 o 
   3  15   0        0.93        1.85      1.61 o 
   4  15   0        9.58       15.61      4.52 o 
   0  16   0       62.92       71.00      6.25 o 
   1  16   0        3.29        1.97      1.05 o 
   2  16   0       11.32       11.77      2.38 o 
   3  16   0        4.26        3.31      2.09 o 
   4  16   0        2.52        1.04      4.26 o 
   1  17   0       95.92       98.49      2.64 o 
   2  17   0       61.31       62.92      2.14 o 
   3  17   0        3.22        1.77      1.72 o 
   4  17   0        0.67        0.22      6.14 o 
   0  18   0      217.71      220.28      6.70 o 
   1  18   0       31.73       28.94      1.66 o 
   2  18   0       11.99       11.89      0.95 o 
   3  18   0        1.18       -0.44      2.74 o 
   4  18   0        0.11       -4.77      5.41 o 
   1  19   0       10.11        9.15      1.22 o 
   2  19   0       41.90       47.08      1.72 o 
   3  19   0       35.64       24.84      3.69 o 
   4  19   0       12.57       14.90      5.36 o 
   0  20   0      172.66      212.25      6.43 o 
   1  20   0       28.27       22.94      2.02 o 
   2  20   0       53.90       29.77      2.17 o 
   3  20   0        1.81       -1.58      3.46 o 
   4  20   0        0.22        2.34      6.82 o 
   1  21   0       58.46       55.72      2.42 o 
   2  21   0      112.74      103.12      3.36 o 
   3  21   0       63.79       67.53      9.47 o 
   0  22   0      366.87      437.33     10.49 o 
   1  22   0      120.43      124.10      3.88 o 
   2  22   0        6.44        5.25      1.90 o 
   3  22   0        0.59        0.00      3.66 o 
   1  23   0        4.47        6.70      2.10 o 
   2  23   0       56.84       52.19      4.31 o 
   3  23   0       46.78       44.59      7.59 o 
   0  24   0        2.55        3.50      2.73 o 
   1  24   0        1.24       -2.00      2.84 o 
   2  24   0        2.96        2.73      3.47 o 
   3  24   0        1.15       -0.53      3.67 o 
   1  25   0        0.04       -0.10      4.21 o 
   2  25   0       25.59       27.85      3.81 o 
   3  25   0       12.01        8.27      3.89 o 
   0  26   0        6.41        5.28      6.90 o 
   1  26   0       31.16       33.96      4.51 o 
   2  26   0        1.08        0.44      3.24 o 
   1  27   0       17.96       19.07      6.63 o 
   2  27   0        1.23       13.98      4.69 o 
   0  28   0        2.15        2.13      3.76 o 
   1  28   0        9.14        9.32     11.53 o 
   2  28   0        8.38        3.96      8.52 o 
   1  29   0       11.41       10.52      3.29 o 
   0  30   0        1.09       -0.42      4.18 o 
   1  30   0        0.13       -4.32      4.32 o 
  -5   1   1       76.49       91.34      5.42 o 
  -4   1   1       44.96       39.07      2.15 o 
  -3   1   1       18.74       18.64      1.49 o 
  -2   1   1       11.15       12.45      0.43 o 
  -1   1   1       33.84       44.80      0.66 o 
   1   1   1     2085.44     1977.88     21.73 o 
   2   1   1      513.30      564.31     16.55 o 
   3   1   1       38.20       27.83      1.61 o 
   4   1   1       48.10       50.15      3.67 o 
   5   1   1        1.33        0.76      5.64 o 
  -5   2   1        3.76        1.46      3.39 o 
  -4   2   1        3.16        2.09      2.99 o 
  -3   2   1        0.87        3.35      3.01 o 
  -2   2   1       21.38       23.15      0.60 o 
  -1   2   1     7250.06     6554.16     93.03 o 
   0   2   1      356.22      313.89      4.27 o 
   1   2   1     2471.80     2351.20     24.97 o 
   2   2   1       25.82       23.98      1.83 o 
   3   2   1       11.60        8.90      1.28 o 
   4   2   1       40.60       36.26      2.34 o 
   5   2   1       52.29       62.37      5.99 o 
  -5   3   1       61.66       64.44      4.20 o 
  -4   3   1       26.24       26.54      4.34 o 
  -3   3   1       64.68       75.67      3.46 o 
  -2   3   1      206.83      210.36      2.49 o 
  -1   3   1     4570.03     4329.90     70.79 o 
   0   3   1       81.77       78.66      1.31 o 
   1   3   1        1.47        0.80      0.30 o 
   2   3   1      144.56      155.87      3.88 o 
   3   3   1      104.12      110.05      3.08 o 
   4   3   1       22.67       20.48      2.87 o 
   5   3   1       84.59      100.90     14.87 o 
  -5   4   1        1.22       -0.32      2.63 o 
  -4   4   1        0.34       -0.31      1.26 o 
  -3   4   1        1.87        2.07      0.32 o 
  -2   4   1       80.30       79.15      2.16 o 
  -1   4   1      236.23      223.97      4.15 o 
   0   4   1       25.88       27.98      0.70 o 
   1   4   1       86.73       83.73      1.44 o 
   2   4   1       24.73       21.14      0.85 o 
   3   4   1        6.95        9.16      1.53 o 
   4   4   1       16.50       15.98      1.89 o 
   5   4   1        5.87       -0.20      4.21 o 
  -5   5   1       20.54       25.32      5.89 o 
  -4   5   1        0.29        0.38      1.55 o 
  -3   5   1       64.55       61.74      1.31 o 
  -2   5   1      631.10      663.11      6.86 o 
  -1   5   1     3522.22     3388.79     35.87 o 
   0   5   1     2939.55     2701.85     30.51 o 
   1   5   1      160.95      144.02      2.30 o 
   2   5   1      255.84      242.28      7.07 o 
   3   5   1      119.50      128.88      4.10 o 
   4   5   1      129.29      141.28      6.42 o 
   5   5   1       15.83       18.44      8.01 o 
  -5   6   1        3.39        0.69      3.46 o 
  -4   6   1        2.69        2.83      1.79 o 
  -3   6   1       35.87       41.25      1.11 o 
  -2   6   1       13.93       11.55      1.20 o 
  -1   6   1       84.61       82.23      1.34 o 
   0   6   1      499.54      441.24      5.60 o 
   1   6   1        6.74        6.95      0.42 o 
   2   6   1       25.75       30.89      0.87 o 
   3   6   1       20.26       20.72      0.83 o 
   4   6   1        5.26        4.07      2.22 o 
   5   6   1        0.14        5.15      3.74 o 
  -5   7   1        2.13       -7.04      7.04 o 
  -4   7   1        5.31        6.26      4.06 o 
  -3   7   1       68.01       69.08      3.08 o 
  -2   7   1      640.44      682.20      9.78 o 
  -1   7   1     1706.67     1665.68     17.92 o 
   0   7   1      446.13      428.87      5.83 o 
   1   7   1       19.77       19.54      0.65 o 
   2   7   1      309.38      306.33     16.11 o 
   3   7   1       14.98       14.36      3.58 o 
   4   7   1       86.40       95.41      4.44 o 
   5   7   1        0.28       -1.38      3.08 o 
  -5   8   1       10.40        8.11      4.80 o 
  -4   8   1        7.39        2.16      2.52 o 
  -3   8   1       54.54       54.96      6.39 o 
  -2   8   1      835.53      920.95     17.30 o 
  -1   8   1      801.80      803.39      9.37 o 
   0   8   1     1104.87     1032.81     20.04 o 
   1   8   1      150.62      167.70      2.36 o 
   2   8   1      497.34      471.03     16.79 o 
   3   8   1        0.08       -0.76      0.92 o 
   4   8   1       18.38       15.86      3.25 o 
   5   8   1        9.60       17.59     10.28 o 
  -5   9   1        2.70        4.47      3.51 o 
  -4   9   1       12.93       21.67      3.73 o 
  -3   9   1      435.67      452.48      7.26 o 
  -2   9   1       26.77       17.20      1.07 o 
  -1   9   1        2.64        2.35      0.32 o 
   0   9   1      593.93      572.77      6.72 o 
   1   9   1      950.70      997.68     35.07 o 
   2   9   1        0.59       -1.00      1.00 o 
   3   9   1       26.72       29.02      1.91 o 
   4   9   1       11.58       13.04      2.88 o 
  -5  10   1        4.29        5.44      4.55 o 
  -4  10   1       87.69       94.99      7.97 o 
  -3  10   1      168.45      157.59      7.10 o 
  -2  10   1      526.22      527.87      7.36 o 
  -1  10   1     1166.05     1267.77     15.42 o 
   0  10   1      543.91      531.25      6.51 o 
   1  10   1     3507.15     3560.67     85.67 o 
   2  10   1      417.61      385.85     11.86 o 
   3  10   1      311.96      301.53      6.20 o 
   4  10   1        0.10        2.48      2.88 o 
  -5  11   1        8.56        5.71      4.89 o 
  -4  11   1       20.44       17.27      3.36 o 
  -3  11   1       18.89       16.24      1.41 o 
  -2  11   1      261.59      254.31      5.55 o 
  -1  11   1        2.79        1.48      0.59 o 
   0  11   1      172.09      155.63      2.71 o 
   1  11   1        9.81        6.22      0.92 o 
   2  11   1       28.50       21.36      1.60 o 
   3  11   1       22.74       21.32      3.71 o 
   4  11   1        0.36       -3.44      3.44 o 
  -5  12   1        9.84        7.23      5.31 o 
  -4  12   1        1.18        4.98      2.84 o 
  -3  12   1       27.80       25.82      3.11 o 
  -2  12   1       52.96       49.51      3.76 o 
  -1  12   1        0.04       -0.89      0.89 o 
   0  12   1      469.84      448.48      6.89 o 
   1  12   1        1.94        2.78      0.92 o 
   2  12   1        4.15        3.54      1.41 o 
   3  12   1       14.57       11.04      7.19 o 
   4  12   1      123.72      124.47      6.81 o 
  -4  13   1       15.77       16.06      4.66 o 
  -3  13   1       51.10       43.82      3.56 o 
  -2  13   1        6.78        5.29      1.38 o 
  -1  13   1      157.62      169.44      2.86 o 
   0  13   1      467.67      471.90     14.97 o 
   1  13   1        0.05       -1.20      1.20 o 
   2  13   1       33.72       32.03      2.07 o 
   3  13   1      236.14      235.74      7.55 o 
   4  13   1       11.39       15.87      3.81 o 
  -4  14   1        1.13        5.32      4.22 o 
  -3  14   1       17.63       17.50      3.16 o 
  -2  14   1       92.70       77.93      2.75 o 
  -1  14   1      114.19      111.98      2.38 o 
   0  14   1      443.18      443.73      6.33 o 
   1  14   1        7.98        5.70      0.95 o 
   2  14   1      213.46      213.82      4.43 o 
   3  14   1        7.79        9.88      2.01 o 
   4  14   1       17.26        9.70      3.93 o 
  -4  15   1        2.95        9.47      4.71 o 
  -3  15   1       23.91       13.59      2.01 o 
  -2  15   1       57.09       54.32      2.95 o 
  -1  15   1       21.81       22.92      1.25 o 
   0  15   1      516.43      528.01      7.67 o 
   1  15   1       11.47       10.74      1.20 o 
   2  15   1       33.67       34.97      1.37 o 
   3  15   1       17.16       19.48      3.58 o 
   4  15   1        2.26        1.66      6.63 o 
  -4  16   1        0.05        3.35      4.31 o 
  -3  16   1      107.13      104.93      3.69 o 
  -2  16   1       26.89       30.74      1.15 o 
  -1  16   1        1.08        0.62      1.82 o 
   0  16   1        7.83        7.64      1.34 o 
   1  16   1        0.05        1.35      1.06 o 
   2  16   1      160.17      174.88      4.00 o 
   3  16   1       39.56       36.94      3.31 o 
   4  16   1        3.32        1.10      5.20 o 
  -4  17   1        0.19       12.36      5.99 o 
  -3  17   1        5.53       -0.57      2.33 o 
  -2  17   1        1.67        1.48      0.77 o 
  -1  17   1        7.78        4.53      2.10 o 
   0  17   1      166.50      173.92      4.62 o 
   1  17   1       17.78       13.94      1.36 o 
   2  17   1        6.20        5.00      3.29 o 
   3  17   1        0.11        2.38      2.39 o 
   4  17   1        0.33       -5.80      5.80 o 
  -4  18   1       14.43        9.81      5.60 o 
  -3  18   1       58.65       35.31      3.46 o 
  -2  18   1        9.68       11.34      1.14 o 
  -1  18   1       34.78       29.50      4.96 o 
   0  18   1      271.09      282.84      5.86 o 
   1  18   1       99.46       93.58      2.95 o 
   2  18   1      139.58      149.84      4.24 o 
   3  18   1       20.71       14.16      5.58 o 
   4  18   1        0.01       -1.14      2.66 o 
  -4  19   1        0.83        4.26      6.02 o 
  -3  19   1        0.11       -1.85      2.29 o 
  -2  19   1        0.37       -1.12      1.13 o 
  -1  19   1       43.50       38.61      2.33 o 
   0  19   1      351.57      382.02      8.10 o 
   1  19   1        0.87        3.19      1.60 o 
   2  19   1       31.46       25.61      2.26 o 
   3  19   1        1.13       -0.29      2.69 o 
   4  19   1        5.94       14.22      5.09 o 
  -4  20   1        2.19       -0.31     15.66 o 
  -3  20   1       32.50       26.97      3.64 o 
  -2  20   1       96.46       71.24      3.09 o 
  -1  20   1      604.05      638.53     11.38 o 
   0  20   1      189.29      187.25      4.81 o 
   1  20   1        0.62        1.51      1.50 o 
   2  20   1       22.09       22.05      2.35 o 
   3  20   1       20.75       17.16     10.22 o 
  -3  21   1        3.83        4.47      3.32 o 
  -2  21   1        0.20        0.38      1.55 o 
  -1  21   1        3.43        5.38      2.54 o 
   0  21   1       60.89       58.75      3.19 o 
   1  21   1        3.91        1.31      1.37 o 
   2  21   1       29.44       19.99      4.21 o 
   3  21   1        2.07       -1.21      3.27 o 
  -3  22   1        0.13       -0.97      2.63 o 
  -2  22   1        0.23        1.41      1.73 o 
  -1  22   1       79.11       85.06      3.77 o 
   0  22   1       93.75      102.88      4.21 o 
   1  22   1        2.78        2.63      1.71 o 
   2  22   1        3.96        5.18      2.86 o 
   3  22   1        6.28        6.40      3.36 o 
  -3  23   1        3.55        3.60      3.21 o 
  -2  23   1        1.66       -1.50      3.43 o 
  -1  23   1        2.61        3.20      2.47 o 
   0  23   1      102.57      107.82      4.25 o 
   1  23   1      101.98      109.63      8.00 o 
   2  23   1       10.24       14.21      3.46 o 
   3  23   1        0.44        2.24      5.55 o 
  -3  24   1        0.86       -2.48      7.65 o 
  -2  24   1        0.34        6.72      3.59 o 
  -1  24   1       25.75       26.98      4.01 o 
   0  24   1       16.74       12.82      2.54 o 
   1  24   1       55.56       66.40      3.29 o 
   2  24   1        3.90        2.47      3.19 o 
   3  24   1        0.94        2.06      3.41 o 
  -3  25   1        0.42        4.67      4.46 o 
  -2  25   1        0.73        8.57      4.12 o 
  -1  25   1        1.96       -0.16      4.04 o 
   0  25   1        4.31        2.74      2.54 o 
   1  25   1       60.39       62.37      3.46 o 
   2  25   1        0.41       -1.96      3.34 o 
  -2  26   1        0.13        0.94      4.48 o 
  -1  26   1        3.58        7.03      2.77 o 
   0  26   1       23.60       28.09      3.95 o 
   1  26   1       17.62       15.85      2.48 o 
   2  26   1        0.22        1.37      4.95 o 
  -2  27   1       14.09       13.38      4.62 o 
  -1  27   1        3.27        2.71      2.66 o 
   0  27   1        0.66        6.49      2.47 o 
   1  27   1        3.53        2.30      2.39 o 
   2  27   1        0.88       -0.22      2.60 o 
  -2  28   1        0.20        1.44      4.45 o 
  -1  28   1        3.75        7.79      3.88 o 
   0  28   1       17.22       23.38      3.42 o 
   1  28   1       47.62       55.15      4.77 o 
   2  28   1        3.52        3.99      5.38 o 
  -1  29   1       56.76       84.05      7.71 o 
   0  29   1        0.20        1.99      3.29 o 
   1  29   1        2.57        2.07      5.08 o 
  -1  30   1        6.48       14.33      5.13 o 
   0  30   1        0.12       -4.72      7.55 o 
  -5   0   2        1.26        3.31      3.61 o 
  -4   0   2       60.94       62.78      3.58 o 
  -3   0   2      744.30      628.62     10.43 o 
  -2   0   2     1368.01     1505.82     21.53 o 
  -1   0   2     4360.70     4033.97     52.85 o 
   0   0   2      370.92      328.31      5.02 o 
   1   0   2       15.09       18.34      1.20 o 
   2   0   2       29.17       31.18      1.17 o 
   3   0   2      132.69      132.16      5.17 o 
   4   0   2      245.81      247.88      7.64 o 
   5   0   2        0.88        3.64      6.61 o 
  -5   1   2       81.44       95.86     10.13 o 
  -4   1   2       35.43       36.52      2.00 o 
  -3   1   2       66.88       62.25      3.40 o 
  -2   1   2      341.94      312.18      3.47 o 
  -1   1   2     9263.47     8454.75    271.03 o 
   0   1   2     4033.16     3767.61     36.12 o 
   1   1   2     5523.31     5251.74     65.11 o 
   2   1   2       71.42       87.98      1.60 o 
   3   1   2      126.97      112.26      2.98 o 
   4   1   2      204.13      206.58      4.74 o 
   5   1   2       28.35       22.04      4.93 o 
  -5   2   2       35.22       41.52      4.15 o 
  -4   2   2        3.35        3.05      1.58 o 
  -3   2   2      125.86      149.07      4.69 o 
  -2   2   2      160.96      160.66      2.18 o 
  -1   2   2     1183.47     1072.80      9.64 o 
   0   2   2      648.87      608.10      6.33 o 
   1   2   2      391.56      384.73      5.15 o 
   2   2   2      196.63      210.66      4.52 o 
   3   2   2       75.25       80.20      3.06 o 
   4   2   2       16.79       12.82      2.09 o 
   5   2   2       22.84       37.32     11.15 o 
  -5   3   2        0.03        3.31      2.55 o 
  -4   3   2       26.22       23.57      1.94 o 
  -3   3   2       76.08       78.98      1.52 o 
  -2   3   2     1295.41     1322.07     12.49 o 
  -1   3   2     2092.12     2032.40     19.14 o 
   0   3   2       55.58       58.21      1.32 o 
   1   3   2        3.71        3.08      0.75 o 
   2   3   2      401.80      424.26      5.79 o 
   3   3   2      218.77      246.44      5.19 o 
   4   3   2      310.92      343.37      7.03 o 
   5   3   2        3.55        2.31      5.55 o 
  -5   4   2        0.01        3.48      4.19 o 
  -4   4   2       13.32       15.05      1.48 o 
  -3   4   2       16.83       18.68      1.50 o 
  -2   4   2      539.73      567.59      5.85 o 
  -1   4   2       40.13       46.80      1.31 o 
   0   4   2     2403.53     2243.55     24.79 o 
   1   4   2      351.00      359.95      4.58 o 
   2   4   2       38.36       37.90      1.49 o 
   3   4   2       87.75       95.39      3.59 o 
   4   4   2       27.56       26.48      2.32 o 
   5   4   2        4.82       -3.73      4.70 o 
  -5   5   2        2.29        0.37      3.47 o 
  -4   5   2       13.93       15.31      1.46 o 
  -3   5   2       80.32       81.77      1.66 o 
  -2   5   2     2039.43     2103.41     23.86 o 
  -1   5   2     3583.69     3390.50     72.85 o 
   0   5   2     1647.54     1539.33     18.74 o 
   1   5   2      198.77      196.63      2.56 o 
   2   5   2       71.55       72.68      1.55 o 
   3   5   2      349.37      355.74      4.54 o 
   4   5   2      315.91      334.43      9.79 o 
  -5   6   2        3.56        1.96      3.16 o 
  -4   6   2        7.16        8.75      2.27 o 
  -3   6   2        5.01        5.21      0.71 o 
  -2   6   2      449.27      468.64      5.31 o 
  -1   6   2     1302.83     1303.85     14.17 o 
   0   6   2      510.86      481.49      6.45 o 
   1   6   2     1037.56     1032.34     11.74 o 
   2   6   2        2.97        2.39      0.51 o 
   3   6   2      139.23      144.90      2.62 o 
   4   6   2       68.08       74.87      4.18 o 
  -5   7   2        1.68        0.57      7.52 o 
  -4   7   2        1.03        0.14      3.14 o 
  -3   7   2      129.71      145.80      2.20 o 
  -2   7   2     1084.80     1167.20     20.74 o 
  -1   7   2      702.84      691.00      8.03 o 
   0   7   2      247.90      230.97      3.36 o 
   1   7   2       97.38       87.53      1.48 o 
   2   7   2       83.90       80.21      1.49 o 
   3   7   2     1004.76     1054.36     28.95 o 
   4   7   2       52.65       55.34      3.97 o 
  -5   8   2       18.77       24.67      4.69 o 
  -4   8   2        2.76        1.07      1.95 o 
  -3   8   2        5.05        6.51      1.49 o 
  -2   8   2      125.44      134.31      2.22 o 
  -1   8   2     2965.61     3050.84     32.50 o 
   0   8   2      273.55      258.10      3.73 o 
   1   8   2       78.20       63.98      1.46 o 
   2   8   2       32.25       30.58      1.25 o 
   3   8   2      210.06      225.46      3.54 o 
   4   8   2        3.69        6.10      2.82 o 
  -5   9   2        2.40        0.48      4.52 o 
  -4   9   2        2.89       -0.85      1.68 o 
  -3   9   2      131.88      132.19      3.38 o 
  -2   9   2     2858.33     2944.47     29.27 o 
  -1   9   2      124.03      109.52      2.18 o 
   0   9   2       27.52       33.24      1.28 o 
   1   9   2      494.40      536.22      7.52 o 
   2   9   2      109.44      107.41      2.35 o 
   3   9   2      397.24      413.68      6.95 o 
   4   9   2        0.35        8.78      2.82 o 
  -5  10   2        2.64        0.40      4.88 o 
  -4  10   2      126.45      121.12      7.40 o 
  -3  10   2       73.22       70.44      2.36 o 
  -2  10   2     1351.61     1364.77     21.12 o 
  -1  10   2      400.33      423.69      5.29 o 
   0  10   2       42.45       50.03      2.81 o 
   1  10   2      197.20      201.78      4.92 o 
   2  10   2      126.29      123.99      6.87 o 
   3  10   2       28.76       26.31      5.32 o 
   4  10   2        2.96        3.58      3.62 o 
  -5  11   2        0.05        5.79      5.39 o 
  -4  11   2      279.86      295.27      6.75 o 
  -3  11   2       22.86       24.90      1.67 o 
  -2  11   2       42.43       38.42      1.14 o 
  -1  11   2     1312.15     1424.32     16.95 o 
   0  11   2       18.96       21.27      1.83 o 
   1  11   2      240.54      259.74      3.94 o 
   2  11   2      233.03      248.91     10.01 o 
   3  11   2        8.81        5.65      1.64 o 
   4  11   2        3.84        1.60      3.06 o 
  -5  12   2        2.10        3.70     19.86 o 
  -4  12   2       61.65       58.20      7.82 o 
  -3  12   2       71.28       73.51      3.32 o 
  -2  12   2      177.12      163.61      4.65 o 
  -1  12   2      122.90      126.44      2.48 o 
   0  12   2        2.40        1.50      1.20 o 
   1  12   2       18.66       16.77      1.05 o 
   2  12   2        0.14        1.97      2.84 o 
   3  12   2        0.67        0.90      2.72 o 
   4  12   2       14.70        8.82      3.49 o 
  -4  13   2       28.49       16.76      2.19 o 
  -3  13   2       82.31       73.69      6.39 o 
  -2  13   2        2.19        1.60      0.72 o 
  -1  13   2       73.46       76.96      2.03 o 
   0  13   2      160.80      167.99      2.86 o 
   1  13   2      593.55      638.57      8.98 o 
   2  13   2       16.06       19.53      1.20 o 
   3  13   2        5.19        4.56      1.41 o 
   4  13   2        7.68       11.30      3.76 o 
  -4  14   2        3.60        5.49      3.28 o 
  -3  14   2        0.55        3.11      1.64 o 
  -2  14   2        9.42        6.50      1.34 o 
  -1  14   2       11.01       13.66      3.32 o 
   0  14   2        5.06        6.40      1.05 o 
   1  14   2        1.28       -0.03      1.22 o 
   2  14   2       20.28       19.99      1.18 o 
   3  14   2        0.04        3.50      3.31 o 
   4  14   2        3.10       -0.59      2.98 o 
  -4  15   2       14.10       10.22      3.46 o 
  -3  15   2       36.27       32.19      3.31 o 
  -2  15   2       47.10       44.80      1.54 o 
  -1  15   2       29.07       25.92      1.72 o 
   0  15   2      268.32      273.88      4.96 o 
   1  15   2       45.70       56.17      2.29 o 
   2  15   2      158.34      158.15      3.22 o 
   3  15   2        1.64        0.08      2.40 o 
   4  15   2        0.12       -3.85      7.04 o 
  -4  16   2        3.59       -1.95      2.17 o 
  -3  16   2        1.32        0.14      2.33 o 
  -2  16   2       34.17       40.04      2.06 o 
  -1  16   2       15.76       10.88      4.21 o 
   0  16   2       26.14       26.41      1.80 o 
   1  16   2        5.11        4.95      1.50 o 
   2  16   2        0.38       -0.23      2.10 o 
   3  16   2        0.68        2.63      2.33 o 
   4  16   2        1.91        8.09      5.66 o 
  -4  17   2        1.36        1.44      4.49 o 
  -3  17   2       14.61       11.50      3.35 o 
  -2  17   2       18.93       21.83      1.61 o 
  -1  17   2       18.79       19.48      2.04 o 
   0  17   2      195.96      190.88      4.30 o 
   1  17   2        6.88        3.97      1.58 o 
   2  17   2       54.90       49.51      5.58 o 
   3  17   2       21.18       18.11      2.82 o 
   4  17   2       20.17       25.25      5.70 o 
  -4  18   2        6.84       10.36      3.16 o 
  -3  18   2        1.34        2.00      2.25 o 
  -2  18   2       43.58       45.28      2.06 o 
  -1  18   2       26.45       29.08      3.59 o 
   0  18   2      514.76      588.22      9.79 o 
   1  18   2      271.00      282.39     10.46 o 
   2  18   2        0.02        0.82      3.44 o 
   3  18   2        3.61        3.41      2.36 o 
   4  18   2       17.61       26.10      6.76 o 
  -4  19   2        2.44       -2.32      3.61 o 
  -3  19   2        0.73        4.03      2.51 o 
  -2  19   2       66.75       71.89      2.28 o 
  -1  19   2      136.89      145.17      3.91 o 
   0  19   2       11.58        9.07      1.67 o 
   1  19   2      237.11      243.27     16.05 o 
   2  19   2       50.19       40.98      3.34 o 
   3  19   2       12.04        8.40      2.96 o 
  -4  20   2       30.74       30.89      5.95 o 
  -3  20   2        0.91       -0.90      2.99 o 
  -2  20   2        2.18        2.90      2.56 o 
  -1  20   2      221.81      228.61      5.16 o 
   0  20   2       58.72       59.47      2.56 o 
   1  20   2       41.15       33.12      2.11 o 
   2  20   2        3.37        4.69      1.98 o 
   3  20   2        3.95        0.49      3.74 o 
  -4  21   2        1.56       -6.32      6.32 o 
  -3  21   2        2.88        6.39      3.05 o 
  -2  21   2       19.95       18.59      1.86 o 
  -1  21   2        6.74        7.14      5.13 o 
   0  21   2      671.51      768.31     12.23 o 
   1  21   2      273.17      287.38      5.76 o 
   2  21   2        0.81        2.92      2.74 o 
   3  21   2       11.70       15.10      3.58 o 
  -3  22   2       14.28       16.78      7.80 o 
  -2  22   2       18.64       12.74      1.95 o 
  -1  22   2        0.15       -0.87      3.59 o 
   0  22   2       32.69       26.70      3.04 o 
   1  22   2       44.53       45.47      2.58 o 
   2  22   2        3.61       -2.23      2.73 o 
   3  22   2        0.01       -1.17      2.39 o 
  -3  23   2        2.02       -0.95      6.43 o 
  -2  23   2       26.96       31.60      6.48 o 
  -1  23   2        1.98        2.59      2.59 o 
   0  23   2      123.86      115.13      4.32 o 
   1  23   2        1.75        2.53      3.14 o 
   2  23   2       13.61       12.95      3.18 o 
   3  23   2        2.09       -0.07      3.59 o 
  -3  24   2        3.52       -0.03      6.01 o 
  -2  24   2        5.54        7.64      3.20 o 
  -1  24   2        0.31        0.46      2.10 o 
   0  24   2        7.68        8.21      2.43 o 
   1  24   2       83.86       98.06      4.81 o 
   2  24   2        3.88        4.71      3.37 o 
   3  24   2        0.01        1.49      4.54 o 
  -3  25   2        0.17        3.28      4.15 o 
  -2  25   2        4.94        5.51      3.65 o 
  -1  25   2        7.80        7.59      3.11 o 
   0  25   2       48.15       57.03      3.71 o 
   1  25   2       36.82       40.76      3.18 o 
   2  25   2        2.17        2.15      3.91 o 
  -2  26   2        2.79        0.21      2.63 o 
  -1  26   2        3.07       -4.19      4.96 o 
   0  26   2       69.63       79.91      4.74 o 
   1  26   2       47.71       49.43      8.64 o 
   2  26   2        0.00       -3.11      3.89 o 
  -2  27   2        1.31       -4.95      4.95 o 
  -1  27   2        0.03       -3.46      3.46 o 
   0  27   2        2.45        6.83      2.71 o 
   1  27   2       27.33       27.06      3.59 o 
   2  27   2        0.78       -6.90      6.90 o 
  -2  28   2        0.01       -1.49      4.97 o 
  -1  28   2        1.05       -1.01      2.88 o 
   0  28   2       49.11       44.00      4.08 o 
   1  28   2       12.55        3.98      3.70 o 
  -1  29   2        0.00        2.15      3.46 o 
   0  29   2        0.24       -0.90      3.91 o 
   1  29   2       17.57       15.44      4.77 o 
  -1  30   2        5.22       11.09      4.50 o 
   0  30   2        9.94        7.60      3.59 o 
  -5   1   3        2.57        3.36      8.40 o 
  -4   1   3        1.14        0.56      1.57 o 
  -3   1   3        4.33        3.18      1.07 o 
  -2   1   3        0.00       -0.43      0.43 o 
  -1   1   3     8652.95     7762.83    126.25 o 
   1   1   3     1858.01     1696.03     18.86 o 
   2   1   3        1.82        0.14      0.65 o 
   3   1   3        2.91        2.92      0.72 o 
   4   1   3        5.81        5.61      1.80 o 
  -5   2   3        4.40        1.44      2.38 o 
  -4   2   3       64.58       59.97      2.25 o 
  -3   2   3      121.19      115.57      1.84 o 
  -2   2   3       15.56       16.28      1.05 o 
  -1   2   3       91.95       72.83      1.13 o 
   0   2   3       10.30       12.66      0.51 o 
   1   2   3       34.37       25.48      0.97 o 
   2   2   3      378.90      407.76      5.38 o 
   3   2   3        1.55        3.78      0.65 o 
   4   2   3       52.36       51.75      4.10 o 
  -5   3   3        1.43        2.36      3.03 o 
  -4   3   3        6.05        8.70      2.10 o 
  -3   3   3        6.51       10.68      1.32 o 
  -2   3   3      209.76      200.91      2.59 o 
  -1   3   3     1760.05     1720.92     17.29 o 
   0   3   3       25.66       29.57      1.50 o 
   1   3   3      658.04      606.55      7.38 o 
   2   3   3      275.49      290.27      4.12 o 
   3   3   3        6.24        6.34      0.75 o 
   4   3   3       78.39       83.36      3.13 o 
  -5   4   3       14.04        9.49      3.28 o 
  -4   4   3        1.90        1.70      0.56 o 
  -3   4   3      119.87      124.05      2.31 o 
  -2   4   3      387.79      343.24      3.64 o 
  -1   4   3     2375.86     2358.84     24.39 o 
   0   4   3     1927.31     1852.32     19.51 o 
   1   4   3       46.75       52.69      1.15 o 
   2   4   3      292.69      296.00      4.30 o 
   3   4   3       48.06       36.80      1.80 o 
   4   4   3       43.49       41.47      2.83 o 
  -5   5   3        2.27        4.72      3.13 o 
  -4   5   3        1.35        1.67      1.37 o 
  -3   5   3       51.70       58.76      1.59 o 
  -2   5   3      318.84      309.28      3.37 o 
  -1   5   3      157.41      147.90      2.33 o 
   0   5   3      338.64      324.78      4.63 o 
   1   5   3      613.43      609.21      6.65 o 
   2   5   3      111.50      128.79      2.35 o 
   3   5   3        9.56        9.93      1.06 o 
   4   5   3       66.10       67.01      4.63 o 
  -5   6   3       18.37       23.85      4.63 o 
  -4   6   3        0.21       -0.26      0.75 o 
  -3   6   3       12.04       14.23      1.25 o 
  -2   6   3      862.21      848.45      8.48 o 
  -1   6   3     1923.95     1907.73     20.34 o 
   0   6   3      437.43      414.95      5.72 o 
   1   6   3      149.30      166.16      2.48 o 
   2   6   3       17.62       18.48      0.93 o 
   3   6   3      302.49      298.24      8.15 o 
   4   6   3       93.76       96.10      6.27 o 
  -5   7   3        1.26        1.42      2.97 o 
  -4   7   3       64.27       66.93      3.25 o 
  -3   7   3       57.57       66.88      1.70 o 
  -2   7   3        0.00        0.66      0.50 o 
  -1   7   3       71.50       63.24      1.52 o 
   0   7   3      421.34      384.99      5.39 o 
   1   7   3      147.27      149.66      2.54 o 
   2   7   3      273.01      258.47      3.88 o 
   3   7   3      122.89      111.89      3.71 o 
   4   7   3        5.24        0.77      4.30 o 
  -5   8   3       39.89       39.25      5.11 o 
  -4   8   3       15.47       16.47      1.44 o 
  -3   8   3        6.78        6.92      0.78 o 
  -2   8   3     1724.24     1752.93     16.92 o 
  -1   8   3     3443.64     3543.28     36.49 o 
   0   8   3      351.13      361.80      5.59 o 
   1   8   3       13.64       13.97      0.82 o 
   2   8   3        1.17        1.82      0.64 o 
   3   8   3     1014.13     1040.54     21.96 o 
   4   8   3        2.11        2.40      3.90 o 
  -5   9   3        9.12       10.08      3.80 o 
  -4   9   3       12.00       11.52      1.46 o 
  -3   9   3       30.62       27.60      0.95 o 
  -2   9   3     1346.83     1393.31     15.48 o 
  -1   9   3      436.77      454.05      5.99 o 
   0   9   3      167.84      152.85      3.18 o 
   1   9   3        4.39        1.20      0.64 o 
   2   9   3      148.06      145.30      2.92 o 
   3   9   3       61.42       61.80      2.50 o 
   4   9   3       20.35       26.15      5.43 o 
  -5  10   3        7.50       -0.05      4.71 o 
  -4  10   3       12.88       10.72      1.92 o 
  -3  10   3       25.36       25.75      1.01 o 
  -2  10   3     4773.35     4911.94     58.43 o 
  -1  10   3        0.04        2.13      0.29 o 
   0  10   3      267.82      275.83      5.19 o 
   1  10   3      141.92      153.57      2.57 o 
   2  10   3      659.34      650.04      9.13 o 
   3  10   3      213.51      204.22     11.33 o 
   4  10   3       18.98       14.12      7.37 o 
  -5  11   3        1.47        2.58      3.97 o 
  -4  11   3       53.77       51.74      2.86 o 
  -3  11   3        8.64        8.47      0.91 o 
  -2  11   3       14.13       12.80      1.46 o 
  -1  11   3        0.44        0.86      1.12 o 
   0  11   3      290.23      308.49      5.19 o 
   1  11   3      688.69      715.81      8.54 o 
   2  11   3        3.92        1.84      1.20 o 
   3  11   3       40.91       39.90      4.69 o 
   4  11   3        0.00       -5.31      6.29 o 
  -5  12   3        2.06        2.88      4.70 o 
  -4  12   3        2.73       -1.46      2.50 o 
  -3  12   3      603.69      606.96      9.84 o 
  -2  12   3        9.98        9.86      0.93 o 
  -1  12   3      318.68      349.72      5.50 o 
   0  12   3        0.77       -0.94      0.94 o 
   1  12   3      105.18      121.24      2.42 o 
   2  12   3        6.00        6.72      0.84 o 
   3  12   3      227.47      225.46     12.42 o 
   4  12   3       15.66       17.86      5.66 o 
  -5  13   3        1.93        4.67      5.51 o 
  -4  13   3       33.90       30.89      6.22 o 
  -3  13   3       14.15       11.70      4.83 o 
  -2  13   3        7.67        7.79      0.94 o 
  -1  13   3       13.93        9.75      1.17 o 
   0  13   3      147.90      146.73      2.93 o 
   1  13   3      963.72     1028.99     12.58 o 
   2  13   3       52.52       52.28      2.47 o 
   3  13   3       18.81       19.47      2.56 o 
   4  13   3        0.53        0.44      7.68 o 
  -4  14   3        3.77        4.70      2.69 o 
  -3  14   3      111.22       93.98      4.72 o 
  -2  14   3       44.67       44.19      1.61 o 
  -1  14   3        6.06        4.71      1.07 o 
   0  14   3       33.36       34.65      1.45 o 
   1  14   3        1.56        1.38      1.20 o 
   2  14   3       35.72       30.32      2.33 o 
   3  14   3        2.92       -2.52      2.52 o 
   4  14   3       14.74        5.22      5.78 o 
  -4  15   3       23.23       23.08      3.52 o 
  -3  15   3       21.32       19.06      7.71 o 
  -2  15   3        1.77        0.54      0.95 o 
  -1  15   3      154.34      155.16      4.05 o 
   0  15   3      112.98      113.81      5.71 o 
   1  15   3      260.66      280.87      5.29 o 
   2  15   3        9.46        9.98      1.52 o 
   3  15   3       20.93       19.65      2.81 o 
   4  15   3        0.27       -0.47      5.93 o 
  -4  16   3        0.00        1.31      2.75 o 
  -3  16   3        1.75        0.30      1.92 o 
  -2  16   3       31.56       34.05      1.89 o 
  -1  16   3       11.78       10.38      1.77 o 
   0  16   3       94.63      103.33      3.53 o 
   1  16   3       35.86       33.03      1.89 o 
   2  16   3       28.86       26.58      4.03 o 
   3  16   3        4.79        8.09      2.56 o 
   4  16   3        0.14        1.43      8.28 o 
  -4  17   3        1.46        5.24      5.56 o 
  -3  17   3        0.14        2.00      2.41 o 
  -2  17   3        0.34        0.72      1.25 o 
  -1  17   3        0.76        0.27      1.73 o 
   0  17   3      107.58      111.00      3.50 o 
   1  17   3       28.49       25.84      2.18 o 
   2  17   3        2.77        2.38      1.11 o 
   3  17   3        1.76        1.50      2.13 o 
  -4  18   3        0.13        0.62      3.19 o 
  -3  18   3        0.04        0.43      5.70 o 
  -2  18   3        2.95        0.50      1.36 o 
  -1  18   3       18.95       22.69      4.54 o 
   0  18   3      111.68      112.21      4.13 o 
   1  18   3        9.62        8.79      1.76 o 
   2  18   3        0.84        3.16      1.20 o 
   3  18   3        0.89       -2.52      2.52 o 
  -4  19   3        2.09        3.33      5.23 o 
  -3  19   3        1.23       -0.58      5.58 o 
  -2  19   3       37.59       29.57      2.72 o 
  -1  19   3       50.15       45.55      9.52 o 
   0  19   3       32.49       36.72      3.02 o 
   1  19   3       16.42       11.81      2.16 o 
   2  19   3       72.80       72.07      8.12 o 
   3  19   3        0.27       -0.75      2.14 o 
  -4  20   3       29.76       34.58      7.17 o 
  -3  20   3        0.20        1.06      3.06 o 
  -2  20   3       25.18       26.08      2.38 o 
  -1  20   3       11.55        9.10      2.21 o 
   0  20   3       22.21       19.56      2.15 o 
   1  20   3        2.03        3.73      1.73 o 
   2  20   3        2.35        0.57      6.88 o 
   3  20   3        6.27        8.38      3.32 o 
  -4  21   3        0.42       -3.34      4.06 o 
  -3  21   3        0.90        4.86      8.13 o 
  -2  21   3        1.14       -1.18      1.89 o 
  -1  21   3      507.72      552.69     11.74 o 
   0  21   3       33.10       32.87      2.87 o 
   1  21   3      117.78      117.96      3.77 o 
   2  21   3        0.56        2.44      2.93 o 
   3  21   3        0.77       -0.04      3.52 o 
  -3  22   3        0.88        1.68      3.92 o 
  -2  22   3        4.58        3.24      1.88 o 
  -1  22   3        2.04        3.70      2.40 o 
   0  22   3       88.53      102.99      3.54 o 
   1  22   3        0.18       -2.41      4.18 o 
   2  22   3        0.11        3.84      3.14 o 
   3  22   3        2.32       10.15      4.06 o 
  -3  23   3        0.02        1.69      3.34 o 
  -2  23   3        1.97        0.60      2.01 o 
  -1  23   3       27.36       30.48      4.25 o 
   0  23   3      359.65      420.88     12.10 o 
   1  23   3        0.13        0.96      2.34 o 
   2  23   3        0.11        7.73      3.69 o 
   3  23   3        2.70        4.87      4.21 o 
  -3  24   3        0.00       -0.55      3.54 o 
  -2  24   3        6.43        5.04      2.76 o 
  -1  24   3        8.87        9.47      2.75 o 
   0  24   3       24.10       24.50      3.52 o 
   1  24   3       24.52       22.38      2.85 o 
   2  24   3        3.48       -3.02      9.62 o 
  -3  25   3        0.28        4.08      5.53 o 
  -2  25   3       14.30       20.02      5.98 o 
  -1  25   3        3.70        2.13      2.62 o 
   0  25   3       78.29       87.18      4.46 o 
   1  25   3        9.31        6.22      2.40 o 
   2  25   3        0.00        0.75      3.34 o 
  -2  26   3        2.08        3.37      4.60 o 
  -1  26   3        2.35        0.17      2.50 o 
   0  26   3        9.01       11.99      2.92 o 
   1  26   3       23.71       22.87      3.60 o 
   2  26   3        6.45       12.09      4.20 o 
  -2  27   3        2.40        6.21      4.34 o 
  -1  27   3        6.25        9.41      2.79 o 
   0  27   3        4.16       -0.93      4.95 o 
   1  27   3        9.46       14.11      3.73 o 
  -2  28   3        6.94       14.53      7.83 o 
  -1  28   3        0.41        2.61      3.26 o 
   0  28   3        0.06        2.49      3.59 o 
   1  28   3        0.42       -6.06      6.06 o 
  -1  29   3        2.21        8.52      4.99 o 
   0  29   3        2.95        4.75      5.10 o 
  -5   0   4       78.33       95.64      5.41 o 
  -4   0   4      217.57      235.47      4.78 o 
  -3   0   4      157.76      165.54      3.13 o 
  -2   0   4       99.21       94.94      2.71 o 
  -1   0   4     1222.24     1201.39     15.63 o 
   0   0   4       34.10       30.40      1.53 o 
   1   0   4     3828.87     3952.88     61.06 o 
   2   0   4        3.72       10.52      1.23 o 
   3   0   4       62.44       59.26      2.41 o 
   4   0   4        6.62        3.91      3.01 o 
  -5   1   4        0.05       -1.64      2.14 o 
  -4   1   4      327.79      349.45     11.02 o 
  -3   1   4      339.16      347.30      4.04 o 
  -2   1   4        0.14        0.60      0.64 o 
  -1   1   4        9.04        7.93      0.63 o 
   0   1   4      488.45      467.54      5.02 o 
   1   1   4     1104.64     1207.78     13.56 o 
   2   1   4      259.17      283.73      4.69 o 
   3   1   4       14.74       15.23      1.05 o 
   4   1   4        6.37        6.04      2.09 o 
  -5   2   4        3.80        3.83      2.72 o 
  -4   2   4       25.39       30.67      1.15 o 
  -3   2   4      154.70      154.33      2.43 o 
  -2   2   4      315.33      323.33      3.74 o 
  -1   2   4       45.92       55.04      1.18 o 
   0   2   4      297.40      257.02      4.72 o 
   1   2   4      297.03      335.52      6.67 o 
   2   2   4      631.74      675.67      8.65 o 
   3   2   4       29.07       30.49      1.34 o 
   4   2   4       19.05       27.52      5.91 o 
  -5   3   4        0.09        0.30      2.59 o 
  -4   3   4      156.28      152.83      2.56 o 
  -3   3   4       81.25       86.88      1.70 o 
  -2   3   4      103.60      107.33      2.04 o 
  -1   3   4     1500.46     1434.05     14.86 o 
   0   3   4       27.51       28.78      1.76 o 
   1   3   4     2917.02     3021.57     32.51 o 
   2   3   4        2.86        6.61      1.05 o 
   3   3   4       14.18       12.88      1.97 o 
   4   3   4        8.44        9.99      3.39 o 
  -5   4   4        7.87       10.03      3.46 o 
  -4   4   4        0.03       -0.20      1.37 o 
  -3   4   4      139.54      161.17      6.16 o 
  -2   4   4       44.03       37.61      1.12 o 
  -1   4   4      249.20      220.51      3.08 o 
   0   4   4       50.65       40.18      1.15 o 
   1   4   4        6.31        9.38      0.86 o 
   2   4   4      234.32      258.20      4.12 o 
   3   4   4        8.13        7.05      0.92 o 
   4   4   4       24.12       18.83      8.33 o 
  -5   5   4        0.54        1.77      2.57 o 
  -4   5   4       38.73       35.61      2.06 o 
  -3   5   4        3.77        4.58      0.93 o 
  -2   5   4      154.98      151.03      4.27 o 
  -1   5   4      551.38      511.86      6.36 o 
   0   5   4       72.88       72.43      1.34 o 
   1   5   4      310.96      352.72      4.35 o 
   2   5   4      107.21      104.72      2.21 o 
   3   5   4        5.75        7.10      2.25 o 
   4   5   4        2.47        0.15      3.66 o 
  -5   6   4        0.78       -0.79      2.82 o 
  -4   6   4        2.00        1.93      0.94 o 
  -3   6   4       91.60       85.23      3.37 o 
  -2   6   4       47.77       51.40      1.23 o 
  -1   6   4       34.90       30.39      1.07 o 
   0   6   4       33.53       36.51      1.33 o 
   1   6   4      252.58      265.59      4.51 o 
   2   6   4       77.20       74.30      2.98 o 
   3   6   4      199.31      195.66      4.37 o 
   4   6   4        6.18       12.31      4.46 o 
  -5   7   4        0.60       -0.04      3.32 o 
  -4   7   4       12.17        8.65      1.37 o 
  -3   7   4       13.54       12.51      0.94 o 
  -2   7   4      110.01      115.48      1.79 o 
  -1   7   4      268.50      292.32      5.92 o 
   0   7   4       12.98       10.75      2.41 o 
   1   7   4       69.25       75.31      1.71 o 
   2   7   4      111.50      113.20      2.38 o 
   3   7   4       11.22       14.48      2.66 o 
   4   7   4        4.86        4.46      3.37 o 
  -5   8   4       26.38       20.63      4.80 o 
  -4   8   4        0.01        1.02      1.67 o 
  -3   8   4        0.17       -0.64      0.72 o 
  -2   8   4      614.76      635.60      6.72 o 
  -1   8   4        2.51        1.45      0.72 o 
   0   8   4      426.60      461.97      9.31 o 
   1   8   4      141.24      151.94      2.55 o 
   2   8   4      192.30      193.18      3.57 o 
   3   8   4      273.10      286.88      5.86 o 
   4   8   4       27.35       38.85      6.91 o 
  -5   9   4        4.52       10.88      6.00 o 
  -4   9   4        4.53        6.38      1.22 o 
  -3   9   4       87.23       92.07      2.22 o 
  -2   9   4      376.85      381.24      4.87 o 
  -1   9   4      101.27      124.01      2.51 o 
   0   9   4       14.89       21.45      1.76 o 
   1   9   4      188.03      189.80      3.53 o 
   2   9   4       11.09        9.90      2.09 o 
   3   9   4       85.67       88.00      3.44 o 
   4   9   4        6.71        7.14      5.25 o 
  -5  10   4       23.10       17.78      7.67 o 
  -4  10   4      125.75      140.46      4.51 o 
  -3  10   4      388.91      388.68      6.71 o 
  -2  10   4       74.44       71.43      2.77 o 
  -1  10   4        0.02        0.21      1.12 o 
   0  10   4      180.61      208.87      3.71 o 
   1  10   4        7.15        5.93      1.67 o 
   2  10   4      220.66      224.94      8.39 o 
   3  10   4        3.34        1.62      2.81 o 
   4  10   4        1.80       -3.50      5.07 o 
  -5  11   4        0.30       -0.93      2.66 o 
  -4  11   4       21.07       22.71      2.76 o 
  -3  11   4      835.18      836.55     12.13 o 
  -2  11   4      170.51      176.71      3.50 o 
  -1  11   4      332.18      356.22      5.56 o 
   0  11   4        8.56        7.69      1.05 o 
   1  11   4      112.38      117.83      2.67 o 
   2  11   4      436.01      464.02      8.24 o 
   3  11   4        0.33       -1.58      1.58 o 
   4  11   4        4.53        3.15      4.68 o 
  -5  12   4       16.99       10.07      4.97 o 
  -4  12   4       30.67       26.17      2.98 o 
  -3  12   4       18.42       17.72      2.42 o 
  -2  12   4      103.13       91.38      3.14 o 
  -1  12   4        7.70        6.66      0.77 o 
   0  12   4       98.36      115.85      3.17 o 
   1  12   4       54.49       64.13      1.86 o 
   2  12   4      226.57      231.65      4.67 o 
   3  12   4        5.37        9.20      3.37 o 
   4  12   4        0.05        0.02      4.25 o 
  -5  13   4        0.72       -1.53      9.95 o 
  -4  13   4        4.86        4.54      2.57 o 
  -3  13   4      159.70      151.77     13.32 o 
  -2  13   4      451.15      466.64      7.90 o 
  -1  13   4       20.64       15.64      1.01 o 
   0  13   4       58.26       61.72      3.65 o 
   1  13   4       14.25       14.71      1.40 o 
   2  13   4      115.61      118.67      5.61 o 
   3  13   4       96.73       91.43     23.72 o 
   4  13   4        5.21        4.76      5.50 o 
  -4  14   4        0.00        1.35      2.14 o 
  -3  14   4       35.80       30.85      2.51 o 
  -2  14   4        1.46        1.53      1.97 o 
  -1  14   4      183.47      187.10      3.64 o 
   0  14   4       21.43       22.57      1.67 o 
   1  14   4       14.44       16.72      1.39 o 
   2  14   4       10.74        6.24      3.59 o 
   3  14   4       87.50       78.61      5.58 o 
   4  14   4        0.01        0.67      5.08 o 
  -4  15   4       14.37       13.23      5.88 o 
  -3  15   4       20.78       17.41      1.58 o 
  -2  15   4      173.10      167.91      4.14 o 
  -1  15   4        3.83        2.70      0.77 o 
   0  15   4       40.91       38.67      2.12 o 
   1  15   4       12.09       12.20      2.42 o 
   2  15   4      141.74      136.11      3.58 o 
   3  15   4       24.26       24.95      4.34 o 
  -4  16   4        0.24       -1.97      2.41 o 
  -3  16   4       49.60       43.83      2.67 o 
  -2  16   4       87.84       80.21      3.59 o 
  -1  16   4      107.76      110.92      3.10 o 
   0  16   4       20.88       21.76      2.10 o 
   1  16   4       28.17       27.96      1.95 o 
   2  16   4       76.83       78.64      2.72 o 
   3  16   4       67.98       70.23      4.52 o 
  -4  17   4        1.22       -3.10      3.10 o 
  -3  17   4        2.87        3.34      4.34 o 
  -2  17   4        4.81        3.24      1.43 o 
  -1  17   4       66.14       67.99      2.25 o 
   0  17   4      154.18      163.23      4.04 o 
   1  17   4       79.42       76.48      2.97 o 
   2  17   4        3.25        2.80      1.35 o 
   3  17   4        7.56       11.86      9.02 o 
  -4  18   4        4.96        4.07      4.06 o 
  -3  18   4       48.38       41.67      3.49 o 
  -2  18   4      107.86      112.63      5.56 o 
  -1  18   4      461.25      500.47     21.78 o 
   0  18   4       48.56       45.20      3.61 o 
   1  18   4        8.36        9.26      1.79 o 
   2  18   4       11.72       11.33      2.53 o 
   3  18   4       35.67       37.39      6.49 o 
  -4  19   4        5.74        4.93      3.62 o 
  -3  19   4        4.75        8.73      3.52 o 
  -2  19   4        9.81        4.49      1.91 o 
  -1  19   4      438.37      453.68     18.87 o 
   0  19   4      138.11      145.86     17.18 o 
   1  19   4        9.37        9.79      1.69 o 
   2  19   4        8.89       10.79      3.61 o 
   3  19   4        0.49       -1.13      3.26 o 
  -4  20   4        5.06        9.45      3.90 o 
  -3  20   4        1.41        3.89      3.31 o 
  -2  20   4       54.18       51.62      3.65 o 
  -1  20   4      697.63      775.29     18.84 o 
   0  20   4        0.87        1.72      1.86 o 
   1  20   4        0.80        0.75      1.70 o 
   2  20   4        3.52        1.29      3.57 o 
   3  20   4       23.55       29.82      4.40 o 
  -4  21   4        0.00        0.26      3.17 o 
  -3  21   4        1.56        3.38      2.76 o 
  -2  21   4       64.79       51.12      4.28 o 
  -1  21   4      131.13      130.59      5.46 o 
   0  21   4       14.02       10.39      2.84 o 
   1  21   4       15.62       20.58      2.91 o 
   2  21   4       17.68       14.08      3.64 o 
   3  21   4        0.03        2.60      3.94 o 
  -3  22   4        0.08       -1.47      5.40 o 
  -2  22   4       22.67       19.48      2.69 o 
  -1  22   4      149.18      165.85      6.54 o 
   0  22   4       51.29       44.71      3.16 o 
   1  22   4       85.41       87.01      3.96 o 
   2  22   4       11.23        8.39      3.25 o 
  -3  23   4        0.02       -8.84      8.84 o 
  -2  23   4       16.08       12.88      2.43 o 
  -1  23   4        0.10       -2.21      3.29 o 
   0  23   4       64.31       67.22      4.10 o 
   1  23   4       31.47       32.85      3.49 o 
   2  23   4        1.80       -0.45      4.21 o 
  -3  24   4        0.01        0.03      7.65 o 
  -2  24   4        0.22       -1.22      2.71 o 
  -1  24   4       21.97       21.34      5.40 o 
   0  24   4       32.70       32.02      3.39 o 
   1  24   4        8.01       12.86      2.66 o 
   2  24   4        7.23       11.94      3.59 o 
  -3  25   4        1.43       -2.78      3.93 o 
  -2  25   4        5.70        1.94      4.80 o 
  -1  25   4        0.91        1.66      2.77 o 
   0  25   4       19.04       24.65      2.90 o 
   1  25   4        0.46        0.20      3.42 o 
   2  25   4        3.45       -1.89      4.04 o 
  -2  26   4        1.21        5.59      4.64 o 
  -1  26   4        0.65        3.47      3.74 o 
   0  26   4        0.05       -2.60      2.60 o 
   1  26   4        0.63        0.60      3.39 o 
  -2  27   4        2.87        4.16     10.82 o 
  -1  27   4        6.91        1.79      5.83 o 
   0  27   4        8.57       10.72      2.97 o 
   1  27   4        1.21        3.62      3.69 o 
  -2  28   4        9.77        2.43      4.85 o 
  -1  28   4        5.14        5.87      2.97 o 
   0  28   4        4.06        2.88      3.49 o 
   1  28   4        0.57       -3.93      3.93 o 
  -1  29   4        0.14        2.99      3.65 o 
   0  29   4       17.62       17.67      4.15 o 
  -5   1   5        0.12        2.65      2.40 o 
  -4   1   5       75.14       76.97      1.90 o 
  -3   1   5       20.10        7.98      0.94 o 
  -2   1   5      394.88      367.77      4.71 o 
  -1   1   5      104.76       86.70      1.59 o 
   0   1   5      168.69      179.69      3.26 o 
   1   1   5        1.04        6.09      1.65 o 
   2   1   5        7.38        4.36      1.06 o 
   3   1   5        4.65        3.60      1.49 o 
   4   1   5        3.04        0.42      3.31 o 
  -5   2   5        0.75        4.26      2.42 o 
  -4   2   5        3.79        2.04      0.93 o 
  -3   2   5       19.52       19.09      1.07 o 
  -2   2   5        1.12        0.30      0.64 o 
  -1   2   5       15.65       13.32      0.76 o 
   0   2   5      564.43      579.45      6.77 o 
   1   2   5      731.33      735.44      8.96 o 
   2   2   5       11.56       10.85      1.04 o 
   3   2   5        8.17        7.72      1.45 o 
   4   2   5        2.41        7.79      4.02 o 
  -5   3   5       79.87       89.12      4.74 o 
  -4   3   5       28.56       24.64      1.39 o 
  -3   3   5        5.58        4.78      0.85 o 
  -2   3   5        0.43        0.15      1.05 o 
  -1   3   5     2677.43     2612.17     25.67 o 
   0   3   5      102.73      108.13      1.90 o 
   1   3   5      143.60      158.40      2.61 o 
   2   3   5        0.55        1.37      0.85 o 
   3   3   5        0.03        0.90      1.38 o 
   4   3   5       10.72       12.00      4.45 o 
  -5   4   5        7.79       10.29      2.79 o 
  -4   4   5       30.65       30.39      1.49 o 
  -3   4   5        7.93        6.76      1.05 o 
  -2   4   5        0.05        0.00      0.66 o 
  -1   4   5       31.59       34.18      2.22 o 
   0   4   5       35.71       36.03      1.35 o 
   1   4   5       37.88       42.36      3.16 o 
   2   4   5      209.47      222.79      4.40 o 
   3   4   5        0.07        0.35      1.39 o 
   4   4   5        0.21        1.01      3.02 o 
  -5   5   5       54.21       48.90      4.21 o 
  -4   5   5       36.72       35.48      1.46 o 
  -3   5   5       32.14       29.67      1.40 o 
  -2   5   5        0.45        0.46      0.89 o 
  -1   5   5      647.95      690.98      8.38 o 
   0   5   5     1332.54     1404.66     14.37 o 
   1   5   5       32.91       39.85      1.37 o 
   2   5   5       70.32       67.68      1.99 o 
   3   5   5        7.49        8.44      1.76 o 
   4   5   5       42.55       45.69      4.54 o 
  -5   6   5        6.05        3.81      2.66 o 
  -4   6   5       18.17       18.50      1.35 o 
  -3   6   5        0.45        1.61      1.00 o 
  -2   6   5       82.95       75.42      2.86 o 
  -1   6   5      315.21      304.87      4.28 o 
   0   6   5      120.55      129.13      2.95 o 
   1   6   5      102.30      107.70      2.42 o 
   2   6   5       41.90       37.55      1.68 o 
   3   6   5      118.55      123.13      5.80 o 
   4   6   5       41.38       45.67      4.63 o 
  -5   7   5       34.50       33.63      3.76 o 
  -4   7   5        5.24        3.38      1.61 o 
  -3   7   5      104.51      105.02      3.92 o 
  -2   7   5       54.26       55.45      1.46 o 
  -1   7   5       39.95       49.04      3.16 o 
   0   7   5      641.30      733.19      8.95 o 
   1   7   5      268.62      292.89      4.39 o 
   2   7   5      161.03      175.49      3.31 o 
   3   7   5       51.53       47.07      3.22 o 
   4   7   5       81.03      102.01      6.42 o 
  -5   8   5        0.25       -4.29      9.95 o 
  -4   8   5        1.50        1.32      1.88 o 
  -3   8   5       54.53       50.90      3.53 o 
  -2   8   5      114.27      115.96      2.06 o 
  -1   8   5      539.20      572.68     18.25 o 
   0   8   5        2.80        3.14      0.85 o 
   1   8   5      376.26      390.29      5.26 o 
   2   8   5      243.89      232.96      4.20 o 
   3   8   5       12.96       14.80      2.23 o 
   4   8   5       30.17       40.75      5.52 o 
  -5   9   5       25.32       16.42      4.08 o 
  -4   9   5        0.29        1.00      1.88 o 
  -3   9   5      207.70      205.43      5.46 o 
  -2   9   5      804.79      800.75      9.64 o 
  -1   9   5     1043.89     1143.28     13.66 o 
   0   9   5      195.14      206.43      3.68 o 
   1   9   5      123.35      121.83      2.67 o 
   2   9   5      532.35      538.03      8.31 o 
   3   9   5        0.06        1.13      2.41 o 
   4   9   5       28.54       28.41      5.01 o 
  -5  10   5        8.38        3.03     10.24 o 
  -4  10   5       81.31       92.29      3.53 o 
  -3  10   5      179.21      183.79      3.73 o 
  -2  10   5      303.51      290.49      4.56 o 
  -1  10   5       16.73       13.27      1.20 o 
   0  10   5      160.98      169.58      3.52 o 
   1  10   5       58.33       63.64      2.77 o 
   2  10   5       99.29      105.41      2.79 o 
   3  10   5       11.27       10.07      2.56 o 
   4  10   5        3.83        0.96      5.14 o 
  -5  11   5        0.65        2.51      7.05 o 
  -4  11   5       89.11       89.10      5.17 o 
  -3  11   5      170.87      187.87     10.10 o 
  -2  11   5       42.79       33.08      1.71 o 
  -1  11   5       95.82       89.40      5.40 o 
   0  11   5        0.77       -0.12      1.00 o 
   1  11   5      426.09      437.57     11.98 o 
   2  11   5      177.49      178.08      4.63 o 
   3  11   5        5.08        1.63      7.50 o 
   4  11   5       13.69        5.79      5.98 o 
  -5  12   5        0.85       -7.08      7.08 o 
  -4  12   5        9.57        6.77      2.87 o 
  -3  12   5       71.30       64.21      2.27 o 
  -2  12   5       17.12       11.93      1.34 o 
  -1  12   5      660.07      688.42      9.31 o 
   0  12   5       76.85       83.71      2.43 o 
   1  12   5       19.11       17.74      1.40 o 
   2  12   5       73.90       75.02      4.12 o 
   3  12   5        2.14        7.50      3.73 o 
   4  12   5       19.35       16.91      5.63 o 
  -5  13   5        1.19        6.66      8.13 o 
  -4  13   5      192.38      195.86      9.08 o 
  -3  13   5      153.78      156.91      4.17 o 
  -2  13   5      546.88      534.73     11.72 o 
  -1  13   5       17.49       13.94      1.40 o 
   0  13   5        0.62        0.02      1.39 o 
   1  13   5      244.65      263.79      5.37 o 
   2  13   5      186.74      199.55      5.85 o 
   3  13   5       44.90       51.58      3.86 o 
  -4  14   5       32.37       40.32      7.56 o 
  -3  14   5       60.25       52.77      5.70 o 
  -2  14   5        6.84        6.25      1.16 o 
  -1  14   5      137.35      137.32      3.56 o 
   0  14   5       90.57       95.69      5.98 o 
   1  14   5       13.32       13.61      1.67 o 
   2  14   5      185.63      187.99      8.94 o 
   3  14   5       28.09       26.92     10.25 o 
  -4  15   5       81.37       67.20      4.64 o 
  -3  15   5       96.80       90.29      3.50 o 
  -2  15   5      308.47      310.08      6.43 o 
  -1  15   5      209.78      211.64      5.32 o 
   0  15   5       12.73        9.95      1.57 o 
   1  15   5      198.43      204.91      4.73 o 
   2  15   5       79.60       67.93      3.57 o 
   3  15   5       93.08       83.15      4.25 o 
  -4  16   5       66.64       62.24      6.96 o 
  -3  16   5      120.15      117.41     10.22 o 
  -2  16   5       42.10       44.02      2.25 o 
  -1  16   5      120.76      118.56      3.62 o 
   0  16   5        5.70        4.48      1.71 o 
   1  16   5      164.56      164.77      4.23 o 
   2  16   5       80.43       82.09      5.11 o 
   3  16   5       50.20       49.05      3.78 o 
  -4  17   5       21.54       17.72      4.28 o 
  -3  17   5        6.39       10.17      2.20 o 
  -2  17   5      114.36      113.05      3.89 o 
  -1  17   5       88.34       75.41      2.83 o 
   0  17   5      101.44       98.01      3.64 o 
   1  17   5      346.62      383.72      7.16 o 
   2  17   5        8.07        9.89      2.91 o 
   3  17   5       49.89       56.98      4.82 o 
  -4  18   5       78.76       63.28      4.38 o 
  -3  18   5       47.49       46.53      6.52 o 
  -2  18   5      168.63      156.67      6.46 o 
  -1  18   5       22.27       21.63      1.63 o 
   0  18   5        0.41        0.25      2.45 o 
   1  18   5      351.72      373.95      9.03 o 
   2  18   5        0.04       -0.66      3.07 o 
   3  18   5       26.06       19.06      7.28 o 
  -4  19   5        0.75        5.71      3.06 o 
  -3  19   5        0.00       -2.23      3.41 o 
  -2  19   5        3.38        0.81      2.98 o 
  -1  19   5       12.06       10.99      2.53 o 
   0  19   5      165.86      164.07      5.55 o 
   1  19   5        0.00        1.10      1.96 o 
   2  19   5        5.40        7.04      3.18 o 
   3  19   5        2.09        0.20      2.69 o 
  -4  20   5       33.14       17.99      3.79 o 
  -3  20   5        7.56       16.51      4.24 o 
  -2  20   5       27.40       23.05      4.96 o 
  -1  20   5      283.87      294.30      7.26 o 
   0  20   5      198.70      224.49      6.49 o 
   1  20   5        9.18        8.44      1.94 o 
   2  20   5       22.54       11.91      6.00 o 
   3  20   5       12.32        4.04      3.55 o 
  -4  21   5       27.16       26.04     16.22 o 
  -3  21   5        1.92       -1.30      3.51 o 
  -2  21   5       23.10       23.10      3.73 o 
  -1  21   5       27.16       25.83      4.25 o 
   0  21   5        2.55       -1.88      2.40 o 
   1  21   5       12.88       18.00      3.91 o 
   2  21   5        0.09       -2.62      5.40 o 
  -3  22   5        0.03        2.51      3.76 o 
  -2  22   5       30.93       33.41      3.63 o 
  -1  22   5       86.00       94.18      5.08 o 
   0  22   5       17.51       17.66      3.12 o 
   1  22   5       44.33       40.93      3.45 o 
   2  22   5        0.13       -1.27      3.10 o 
  -3  23   5        2.64       20.44      8.09 o 
  -2  23   5        2.34        5.79      2.82 o 
  -1  23   5        0.02        1.42      2.90 o 
   0  23   5        3.47        6.91      4.51 o 
   1  23   5        7.67        6.50      2.69 o 
   2  23   5        3.31        0.84      3.58 o 
  -3  24   5        0.81       -3.76      4.44 o 
  -2  24   5       11.23        4.74      3.00 o 
  -1  24   5       13.70       16.93      4.01 o 
   0  24   5       25.97       25.01      2.95 o 
   1  24   5        0.74       -2.35      4.14 o 
   2  24   5        6.22        4.43      4.17 o 
  -3  25   5        3.17        2.74      4.66 o 
  -2  25   5        3.43        4.99      3.13 o 
  -1  25   5        0.06        1.06      6.13 o 
   0  25   5        4.95        3.85      2.86 o 
   1  25   5       18.74       25.46      4.98 o 
  -2  26   5       10.98        4.48      7.54 o 
  -1  26   5        1.85        0.22      3.12 o 
   0  26   5        9.84        7.95      3.40 o 
   1  26   5        0.99       -1.08      2.97 o 
  -2  27   5        0.17       -1.63      4.01 o 
  -1  27   5        0.64        2.49      2.87 o 
   0  27   5        2.58       -3.19      3.25 o 
   1  27   5        6.34        7.90      3.28 o 
  -1  28   5        6.74       11.14      3.50 o 
   0  28   5        1.46        1.31      5.55 o 
  -5   0   6       31.85       57.15      5.77 o 
  -4   0   6        8.69       10.19      1.77 o 
  -3   0   6      121.03      121.22      3.43 o 
  -2   0   6     1321.26     1383.28     19.36 o 
  -1   0   6     1371.89     1237.71     19.51 o 
   0   0   6      415.60      429.32      7.91 o 
   1   0   6        0.04        0.60      1.50 o 
   2   0   6      224.35      222.36      5.17 o 
   3   0   6       94.55       87.34      5.17 o 
   4   0   6        5.67        8.99     11.45 o 
  -5   1   6        6.71       10.15      3.41 o 
  -4   1   6      116.24      111.43      2.70 o 
  -3   1   6       35.26       39.74      1.86 o 
  -2   1   6       35.88       31.47      1.35 o 
  -1   1   6      248.97      260.44      3.64 o 
   0   1   6       59.90       58.65      1.40 o 
   1   1   6      459.76      511.05      6.58 o 
   2   1   6      204.70      212.34      6.33 o 
   3   1   6        0.77        0.92      3.02 o 
   4   1   6       19.66       27.57      7.14 o 
  -5   2   6        9.18        6.61      2.74 o 
  -4   2   6        0.66        2.10      1.29 o 
  -3   2   6       49.90       38.01      1.51 o 
  -2   2   6      114.28      137.78      2.84 o 
  -1   2   6      405.27      394.49      4.87 o 
   0   2   6     1544.34     1606.81     15.63 o 
   1   2   6      713.04      728.05      8.91 o 
   2   2   6       47.35       53.55      5.37 o 
   3   2   6       65.47       70.97      5.40 o 
   4   2   6        1.25        5.91      6.30 o 
  -5   3   6       12.51       11.56      2.83 o 
  -4   3   6        1.72        1.46      1.15 o 
  -3   3   6       52.65       62.78      4.49 o 
  -2   3   6        6.49        3.47      0.85 o 
  -1   3   6     1630.57     1652.55     16.94 o 
   0   3   6      328.64      370.21      4.81 o 
   1   3   6       14.25       21.15      1.30 o 
   2   3   6       44.51       55.57      2.60 o 
   3   3   6        1.08        2.53      2.01 o 
   4   3   6       18.79       27.19      5.68 o 
  -5   4   6        9.34       11.66      3.02 o 
  -4   4   6        0.32        1.12      1.15 o 
  -3   4   6       32.18       32.28      1.75 o 
  -2   4   6       24.53       24.28      1.18 o 
  -1   4   6      181.29      200.68      8.39 o 
   0   4   6      480.41      485.44      6.41 o 
   1   4   6        4.09        2.86      0.85 o 
   2   4   6       97.53       92.91      3.53 o 
   3   4   6        5.60        5.12      2.83 o 
   4   4   6        0.08        4.36      3.74 o 
  -5   5   6        1.46       -0.30      3.69 o 
  -4   5   6        4.64        7.99      3.62 o 
  -3   5   6       89.05       88.94      2.23 o 
  -2   5   6       47.23       35.27      2.96 o 
  -1   5   6      476.06      545.88      7.14 o 
   0   5   6       97.87       95.87      2.38 o 
   1   5   6        0.00       -0.94      0.94 o 
   2   5   6       28.70       22.73      2.35 o 
   3   5   6       11.44       10.15      2.13 o 
   4   5   6       41.66       35.29      4.87 o 
  -5   6   6       10.91        9.62      5.17 o 
  -4   6   6        1.45        1.66      1.49 o 
  -3   6   6        7.91       10.66      1.28 o 
  -2   6   6       28.91       27.78      1.38 o 
  -1   6   6       38.57       30.74      1.34 o 
   0   6   6       77.96       77.51      2.44 o 
   1   6   6       67.44       69.32      3.17 o 
   2   6   6        4.01        1.58      1.34 o 
   3   6   6       34.28       35.35      3.07 o 
   4   6   6        3.30       -2.02     11.27 o 
  -5   7   6        1.40        0.30      5.17 o 
  -4   7   6        2.35        1.06      2.14 o 
  -3   7   6       94.13       97.66      5.19 o 
  -2   7   6       67.38       67.92      1.86 o 
  -1   7   6      378.14      425.06      8.58 o 
   0   7   6       97.92      101.15      5.38 o 
   1   7   6        0.09        0.41      1.79 o 
   2   7   6        9.59        9.73      1.45 o 
   3   7   6       54.36       48.10      3.05 o 
   4   7   6        0.01       -1.11      2.69 o 
  -5   8   6        0.00        3.64      4.51 o 
  -4   8   6       30.89       28.01      2.45 o 
  -3   8   6        5.29        5.40      1.22 o 
  -2   8   6       52.03       50.04      1.70 o 
  -1   8   6      460.45      479.97      6.98 o 
   0   8   6       81.17       74.49      2.00 o 
   1   8   6       30.23       27.38      3.22 o 
   2   8   6       22.66       16.00      1.62 o 
   3   8   6       17.35       16.11      4.06 o 
   4   8   6       29.72       32.15      5.70 o 
  -5   9   6       23.25       26.70      6.10 o 
  -4   9   6        8.91        4.97      4.19 o 
  -3   9   6        0.90       -1.04      1.04 o 
  -2   9   6      343.52      332.87      5.02 o 
  -1   9   6        3.04        5.04      1.06 o 
   0   9   6       81.07       86.49      1.93 o 
   1   9   6        0.11        0.74      1.16 o 
   2   9   6      204.78      192.93      8.24 o 
   3   9   6       12.39       14.70      2.44 o 
  -5  10   6        1.98       -1.77      5.08 o 
  -4  10   6        1.78        5.42      4.36 o 
  -3  10   6      418.81      411.72     14.81 o 
  -2  10   6       64.47       57.51      4.36 o 
  -1  10   6      125.44      130.38      3.08 o 
   0  10   6       11.40       10.43      1.31 o 
   1  10   6       11.10       10.97      1.46 o 
   2  10   6      132.72      136.10      3.46 o 
   3  10   6        0.03        4.34      2.67 o 
  -5  11   6       12.06       12.03      5.41 o 
  -4  11   6        0.92        2.25      3.31 o 
  -3  11   6      917.81      962.97     15.50 o 
  -2  11   6      112.10      102.74      3.19 o 
  -1  11   6       66.57       70.96      2.36 o 
   0  11   6      109.45      119.53      3.08 o 
   1  11   6      187.83      191.26      4.57 o 
   2  11   6      120.40      115.59      4.80 o 
   3  11   6        2.17       -1.41      3.03 o 
  -5  12   6        0.26        7.52      6.64 o 
  -4  12   6       20.58       15.24      3.34 o 
  -3  12   6      370.22      371.34      7.22 o 
  -2  12   6       46.83       41.40      1.79 o 
  -1  12   6       57.59       65.07      7.02 o 
   0  12   6        0.77        0.99      1.49 o 
   1  12   6        1.89        2.64      1.45 o 
   2  12   6      210.02      213.29      9.24 o 
   3  12   6        2.23       -1.85      2.54 o 
  -5  13   6        0.74       -0.60      7.25 o 
  -4  13   6       11.82        7.92      8.27 o 
  -3  13   6       84.32       75.32      2.90 o 
  -2  13   6      391.52      399.99     13.78 o 
  -1  13   6        6.33        4.07      1.79 o 
   0  13   6        0.94        1.05      1.64 o 
   1  13   6       52.26       44.47      2.48 o 
   2  13   6      414.26      407.22     11.94 o 
   3  13   6        6.02        4.19      5.58 o 
  -4  14   6       32.00       15.88      5.25 o 
  -3  14   6      242.53      234.55      6.40 o 
  -2  14   6       88.20       80.88      3.00 o 
  -1  14   6        2.04        3.62      1.65 o 
   0  14   6       13.38       12.45      1.94 o 
   1  14   6      193.29      207.82      5.05 o 
   2  14   6       79.94       81.82      6.09 o 
   3  14   6        7.45        7.19      3.37 o 
  -4  15   6        5.79        5.60      3.65 o 
  -3  15   6       13.33        8.73      2.00 o 
  -2  15   6      222.09      226.92      5.39 o 
  -1  15   6        4.23        5.03      2.34 o 
   0  15   6        0.63        2.24      2.17 o 
   1  15   6        7.74        7.30      1.72 o 
   2  15   6      149.89      174.10      6.47 o 
   3  15   6      113.30       84.94      6.45 o 
  -4  16   6       65.69       63.69      5.51 o 
  -3  16   6       23.53       23.74      2.79 o 
  -2  16   6       26.99       23.43      3.28 o 
  -1  16   6      131.13      137.27      9.85 o 
   0  16   6        0.42        0.43      1.68 o 
   1  16   6      370.00      401.41      7.87 o 
   2  16   6       63.59       56.68      4.89 o 
   3  16   6        2.85        0.47      3.63 o 
  -4  17   6        1.67       -2.04      3.45 o 
  -3  17   6        7.02        7.41      2.25 o 
  -2  17   6       69.81       74.58      7.47 o 
  -1  17   6       28.05       21.65      2.12 o 
   0  17   6        2.97        2.49      2.39 o 
   1  17   6       10.90       10.51      2.24 o 
   2  17   6       16.59       18.95      4.73 o 
   3  17   6       94.35       81.02      9.79 o 
  -4  18   6       63.60       50.42      5.55 o 
  -3  18   6        5.97       11.51      2.86 o 
  -2  18   6        0.03        1.45      1.86 o 
  -1  18   6       51.61       50.05      2.99 o 
   0  18   6       47.38       49.10      3.03 o 
   1  18   6      260.01      269.43     10.52 o 
   2  18   6        0.26       -3.38      4.19 o 
   3  18   6        6.71        5.69      4.73 o 
  -4  19   6       39.78       34.17      7.31 o 
  -3  19   6        5.21        8.25      4.01 o 
  -2  19   6      124.69      117.15      5.49 o 
  -1  19   6       20.81       17.45      2.11 o 
   0  19   6       35.37       35.84      3.02 o 
   1  19   6       16.20        9.67      4.22 o 
   2  19   6        9.08        7.71      4.75 o 
  -4  20   6       43.21       48.37      4.65 o 
  -3  20   6        3.93        8.75      4.20 o 
  -2  20   6       22.67       21.21      5.94 o 
  -1  20   6       22.15       25.23      7.19 o 
   0  20   6      113.95      115.54      4.82 o 
   1  20   6        3.47        0.97      6.28 o 
   2  20   6        4.62        2.35      3.83 o 
  -3  21   6        5.62        4.02      3.86 o 
  -2  21   6        8.88        9.43      2.80 o 
  -1  21   6        0.86        1.50      2.69 o 
   0  21   6        0.72        2.72      2.30 o 
   1  21   6        2.31        3.80      2.50 o 
   2  21   6        1.98       -0.84      3.93 o 
  -3  22   6        5.20       10.20      5.21 o 
  -2  22   6       15.85        9.27      7.37 o 
  -1  22   6       64.34       64.58      6.33 o 
   0  22   6       12.86       14.50      2.89 o 
   1  22   6       26.53       25.83      3.52 o 
   2  22   6        0.14       -5.15      5.69 o 
  -3  23   6        6.03        9.78      4.83 o 
  -2  23   6        2.59        2.43      3.92 o 
  -1  23   6        3.21       -0.30      3.41 o 
   0  23   6       15.63       13.86      6.93 o 
   1  23   6       22.85       16.96      3.93 o 
   2  23   6        3.42       -0.14      3.39 o 
  -3  24   6       12.03       18.07      4.23 o 
  -2  24   6       18.09       26.93      4.07 o 
  -1  24   6        0.00       -3.49      4.11 o 
   0  24   6        6.97        0.40      2.82 o 
   1  24   6        1.58        1.72      3.39 o 
  -2  25   6        8.51        0.65      2.91 o 
  -1  25   6        0.59        4.50      4.26 o 
   0  25   6        0.45        1.93      3.49 o 
   1  25   6        4.49        2.52      4.49 o 
  -2  26   6        6.49        9.94      4.76 o 
  -1  26   6       15.02       14.06      5.56 o 
   0  26   6        1.13       -2.08      3.67 o 
   1  26   6        0.00        2.58      6.15 o 
  -2  27   6        7.96        3.50      4.44 o 
  -1  27   6        0.10       -0.81      3.74 o 
   0  27   6        0.49        3.84      3.68 o 
  -1  28   6        4.44        4.44     10.40 o 
  -5   1   7       39.92       40.11      4.41 o 
  -4   1   7        1.67       -1.05      1.48 o 
  -3   1   7        4.58        2.76      1.21 o 
  -2   1   7       87.22       93.94      2.14 o 
  -1   1   7       36.62       34.14      1.16 o 
   0   1   7       66.62       70.54      1.60 o 
   1   1   7       56.77       54.37      1.78 o 
   2   1   7        4.65        7.92      1.88 o 
   3   1   7        8.54        6.90      3.44 o 
  -5   2   7        7.45        6.34      3.50 o 
  -4   2   7        1.75        0.09      1.37 o 
  -3   2   7        4.22        1.71      1.16 o 
  -2   2   7      213.06      223.00      3.64 o 
  -1   2   7       27.85       30.27      1.24 o 
   0   2   7        0.65        0.26      0.80 o 
   1   2   7       48.78       48.77      2.02 o 
   2   2   7        8.41       12.54      2.36 o 
   3   2   7        0.03        0.03      2.86 o 
  -5   3   7        3.55        4.67      3.34 o 
  -4   3   7       43.26       36.50      2.81 o 
  -3   3   7       19.10       20.12      1.52 o 
  -2   3   7      177.37      175.00      2.75 o 
  -1   3   7        2.87        1.77      1.04 o 
   0   3   7        7.70        5.80      1.65 o 
   1   3   7        8.40       10.12      1.37 o 
   2   3   7       78.31       73.97      2.74 o 
   3   3   7       34.30       31.33      3.32 o 
  -5   4   7       39.29       39.07      4.27 o 
  -4   4   7        0.44        1.50      1.79 o 
  -3   4   7       39.01       29.33      2.12 o 
  -2   4   7      108.18      115.66      3.71 o 
  -1   4   7      478.95      529.03      6.20 o 
   0   4   7      102.77      115.20      2.60 o 
   1   4   7       75.02       76.15      2.46 o 
   2   4   7        3.01        3.04      1.46 o 
   3   4   7        1.46        0.08      2.22 o 
  -5   5   7        5.69       -1.20      6.58 o 
  -4   5   7       61.41       72.03      3.10 o 
  -3   5   7       42.66       35.72      1.76 o 
  -2   5   7      125.76      116.59      2.33 o 
  -1   5   7       85.73       69.14      1.84 o 
   0   5   7        8.16        8.68      1.29 o 
   1   5   7       38.64       30.74      1.75 o 
   2   5   7       52.15       44.33      2.90 o 
   3   5   7        3.84        3.65      2.38 o 
  -5   6   7       17.56       10.52      5.05 o 
  -4   6   7       24.74       26.62      2.61 o 
  -3   6   7      120.15      125.10      3.28 o 
  -2   6   7        0.43       -0.43      1.12 o 
  -1   6   7      378.08      407.35      5.94 o 
   0   6   7      461.70      501.00     16.28 o 
   1   6   7      107.39      111.51      2.85 o 
   2   6   7       63.65       52.21      2.38 o 
   3   6   7       14.53       16.15      3.46 o 
  -5   7   7       19.51       20.47      5.95 o 
  -4   7   7       24.14       27.18      2.26 o 
  -3   7   7       74.05       69.33      2.54 o 
  -2   7   7        0.01        1.02      1.65 o 
  -1   7   7      265.11      236.45      4.32 o 
   0   7   7      271.78      262.77      4.56 o 
   1   7   7       76.77       78.56      2.62 o 
   2   7   7        3.72        4.24      1.97 o 
   3   7   7        0.37        5.70      2.54 o 
  -5   8   7        6.67        3.31      5.98 o 
  -4   8   7       70.65       72.35      4.27 o 
  -3   8   7      156.19      166.18      4.93 o 
  -2   8   7        0.03        0.00      2.13 o 
  -1   8   7      391.42      424.32      7.07 o 
   0   8   7      230.48      257.70      5.07 o 
   1   8   7       66.56       60.76      2.58 o 
   2   8   7      359.69      386.32      9.11 o 
   3   8   7        4.33        2.86      4.49 o 
  -5   9   7        8.42        5.41      5.41 o 
  -4   9   7       34.23       43.47      3.62 o 
  -3   9   7      134.23      118.70      4.33 o 
  -2   9   7       16.23       15.33      1.45 o 
  -1   9   7      250.19      255.73      6.94 o 
   0   9   7      278.11      281.43      5.35 o 
   1   9   7        8.08        8.16      2.12 o 
   2   9   7       50.47       42.48      2.88 o 
   3   9   7       23.61       19.54      4.45 o 
  -5  10   7       10.22       18.94      6.64 o 
  -4  10   7       87.18       87.51      9.32 o 
  -3  10   7      146.81      147.72      3.72 o 
  -2  10   7      148.14      150.46      4.39 o 
  -1  10   7       49.18       51.54      4.80 o 
   0  10   7      115.25      115.79      3.50 o 
   1  10   7      163.36      167.50      4.09 o 
   2  10   7      123.20      116.52      8.90 o 
   3  10   7       83.67       83.82      6.98 o 
  -5  11   7       14.05       14.43      6.31 o 
  -4  11   7        4.03        5.24      2.43 o 
  -3  11   7       10.31        7.14      2.27 o 
  -2  11   7        4.92        3.00      1.71 o 
  -1  11   7      258.92      266.04      9.92 o 
   0  11   7      146.53      139.88      5.74 o 
   1  11   7        1.73        4.17      1.59 o 
   2  11   7        0.16       -1.58      2.45 o 
   3  11   7        1.34        2.33      5.11 o 
  -5  12   7        1.33        5.08      6.88 o 
  -4  12   7        7.28       -0.62      3.24 o 
  -3  12   7      513.82      530.50     11.21 o 
  -2  12   7      147.63      146.65      9.18 o 
  -1  12   7       17.45       18.67      2.44 o 
   0  12   7       44.33       46.10      6.00 o 
   1  12   7        1.15        1.22      1.51 o 
   2  12   7      296.62      324.19     10.95 o 
   3  12   7       17.60       28.59     10.97 o 
  -4  13   7        5.25        4.80      2.88 o 
  -3  13   7       38.18       42.53      5.22 o 
  -2  13   7        2.98        4.80      1.70 o 
  -1  13   7      149.92      154.00      5.57 o 
   0  13   7       55.56       54.72      3.03 o 
   1  13   7        0.22        0.15      1.49 o 
   2  13   7      166.41      175.39      9.32 o 
   3  13   7        5.80        3.35      8.87 o 
  -4  14   7       34.26       20.18      3.96 o 
  -3  14   7      155.86      155.44     12.43 o 
  -2  14   7      290.94      320.16      7.00 o 
  -1  14   7        4.81        3.30      2.69 o 
   0  14   7        0.22       -0.73      1.88 o 
   1  14   7       32.78       29.37      2.37 o 
   2  14   7       52.84       61.50     10.54 o 
   3  14   7       65.81       60.34      7.73 o 
  -4  15   7       16.89       21.15      4.73 o 
  -3  15   7       19.59       18.79      3.95 o 
  -2  15   7        1.99        2.49      3.47 o 
  -1  15   7        1.05        2.93      2.24 o 
   0  15   7       63.57       78.57      6.55 o 
   1  15   7       22.58       17.13      2.71 o 
   2  15   7       73.25       84.74      6.85 o 
   3  15   7       18.88       25.68      8.38 o 
  -4  16   7       21.81       11.33      5.10 o 
  -3  16   7       12.65       13.86      2.85 o 
  -2  16   7      132.11      146.69      5.92 o 
  -1  16   7       17.37       15.50      3.77 o 
   0  16   7        6.23        5.96      2.53 o 
   1  16   7      189.49      192.36      5.75 o 
   2  16   7       64.72       67.44      4.97 o 
   3  16   7       23.79       20.64      6.66 o 
  -4  17   7       49.57       44.82      5.85 o 
  -3  17   7       31.92       25.97      3.50 o 
  -2  17   7       29.56       32.33      3.81 o 
  -1  17   7       58.98       52.67      3.15 o 
   0  17   7       57.87       53.27      3.27 o 
   1  17   7       48.95       42.09      6.25 o 
   2  17   7        2.86        2.09      4.48 o 
  -4  18   7       10.42       13.26     10.55 o 
  -3  18   7        1.13        1.03      3.46 o 
  -2  18   7        9.53       13.09      2.84 o 
  -1  18   7       43.36       32.84      2.67 o 
   0  18   7      175.75      215.93     11.27 o 
   1  18   7       12.80       18.20      4.22 o 
   2  18   7       15.06       19.26      4.57 o 
  -4  19   7       44.17       39.44      6.08 o 
  -3  19   7        0.31        5.22      2.95 o 
  -2  19   7       14.67       15.08      3.23 o 
  -1  19   7       16.41       12.61      4.04 o 
   0  19   7       97.71      103.41      6.01 o 
   1  19   7       24.22       20.04      3.14 o 
   2  19   7        0.16       -1.13      3.26 o 
  -4  20   7        7.88       11.84      7.67 o 
  -3  20   7        0.43       -4.32      4.32 o 
  -2  20   7       47.81       42.60      4.02 o 
  -1  20   7       72.54       77.02      8.33 o 
   0  20   7        2.34       -0.76      3.61 o 
   1  20   7        1.66        1.74      2.34 o 
   2  20   7        0.84       -4.55      4.55 o 
  -3  21   7        0.02        4.74      3.94 o 
  -2  21   7        0.29        3.45      3.17 o 
  -1  21   7        1.51        2.53      7.97 o 
   0  21   7      211.78      211.74      7.16 o 
   1  21   7        5.61        7.05      2.72 o 
   2  21   7        0.15        4.54      5.40 o 
  -3  22   7        0.28        2.26      5.24 o 
  -2  22   7        0.30       -3.59      3.59 o 
  -1  22   7       12.36        9.48      2.95 o 
   0  22   7        0.30        1.72      2.49 o 
   1  22   7       34.35       35.48      5.05 o 
   2  22   7        0.09       -3.64      5.28 o 
  -3  23   7        0.49        9.05      4.61 o 
  -2  23   7        0.37       -0.39      3.30 o 
  -1  23   7       12.14       13.51      3.85 o 
   0  23   7       34.78       30.68      3.64 o 
   1  23   7       40.38       38.95      4.96 o 
  -3  24   7        0.12       -3.72      5.87 o 
  -2  24   7        0.28       -2.58      5.38 o 
  -1  24   7        2.38        7.86      4.25 o 
   0  24   7       43.45       48.60      4.94 o 
   1  24   7        8.23        0.06      3.80 o 
  -2  25   7        0.04        5.62      3.93 o 
  -1  25   7        6.69        5.63      4.35 o 
   0  25   7        1.57        9.37      5.06 o 
   1  25   7       16.92        7.79      7.41 o 
  -2  26   7        0.21       -3.02      5.46 o 
  -1  26   7        2.39        2.84      4.11 o 
   0  26   7        9.98       19.46      4.49 o 
  -1  27   7       14.86       18.16      5.06 o 
  -5   0   8       47.99       66.68      7.10 o 
  -4   0   8       37.98       33.73      4.84 o 
  -3   0   8      214.80      229.12      7.34 o 
  -2   0   8       74.41       90.28      4.60 o 
  -1   0   8        1.42       -0.90      2.10 o 
   0   0   8        2.52        4.18      1.20 o 
   1   0   8       30.26       18.34      2.38 o 
   2   0   8      100.22       99.06      5.17 o 
   3   0   8       80.33       79.13      7.10 o 
  -5   1   8        1.60        0.34      3.31 o 
  -4   1   8        1.71        4.29      2.22 o 
  -3   1   8       95.40       99.73      8.37 o 
  -2   1   8      324.30      355.31      7.15 o 
  -1   1   8        2.61        2.79      0.84 o 
   0   1   8      347.86      373.99     10.03 o 
   1   1   8        2.49       -0.71      3.58 o 
   2   1   8       42.44       31.98      2.56 o 
   3   1   8       95.93       94.29      7.61 o 
  -5   2   8        0.02       -2.26      6.76 o 
  -4   2   8       12.37       12.15      2.35 o 
  -3   2   8      156.18      153.46      4.29 o 
  -2   2   8      602.33      595.31     11.57 o 
  -1   2   8      197.30      214.93      4.68 o 
   0   2   8        1.53        3.43      1.04 o 
   1   2   8       11.15       14.52      1.88 o 
   2   2   8       64.42       57.99      2.88 o 
   3   2   8      102.74      105.64      5.66 o 
  -5   3   8        3.78       12.91      6.48 o 
  -4   3   8       37.37       40.41      3.22 o 
  -3   3   8      106.40      119.45      4.18 o 
  -2   3   8      119.28      136.99      4.87 o 
  -1   3   8      132.00      152.52      3.77 o 
   0   3   8        0.64        1.96      1.60 o 
   1   3   8       10.37       11.67      1.93 o 
   2   3   8      143.93      137.86     10.09 o 
   3   3   8       12.18        3.60      2.74 o 
  -5   4   8        0.05        6.72      4.69 o 
  -4   4   8       11.20       13.45      2.39 o 
  -3   4   8       12.68       10.64      1.94 o 
  -2   4   8       75.96       85.11      5.62 o 
  -1   4   8       30.02       39.52      2.39 o 
   0   4   8      154.57      172.37      4.92 o 
   1   4   8       27.86       31.74      6.46 o 
   2   4   8       78.77       68.40      3.71 o 
   3   4   8       41.44       40.21      4.43 o 
  -5   5   8        0.41       -5.11      5.11 o 
  -4   5   8       73.76       74.84     13.15 o 
  -3   5   8      201.33      192.68      7.52 o 
  -2   5   8      125.99      126.91      3.17 o 
  -1   5   8       56.00       50.11      3.19 o 
   0   5   8        2.75        1.91      1.78 o 
   1   5   8      235.73      218.53     13.21 o 
   2   5   8      103.44       83.93      4.03 o 
   3   5   8       14.77       12.44      3.50 o 
  -5   6   8        6.22       10.52      6.28 o 
  -4   6   8       15.00       13.82      5.58 o 
  -3   6   8        1.80        3.00      1.43 o 
  -2   6   8       31.46       26.23      1.74 o 
  -1   6   8        1.35        0.76      2.25 o 
   0   6   8       39.35       35.67      2.53 o 
   1   6   8       30.01       34.76      5.79 o 
   2   6   8        8.55        7.55      2.32 o 
   3   6   8       19.30       13.76      5.56 o 
  -5   7   8        0.01        2.13      6.91 o 
  -4   7   8      125.32      124.89      4.52 o 
  -3   7   8      330.51      354.34     12.42 o 
  -2   7   8       48.37       50.83      2.42 o 
  -1   7   8        1.98        2.09      2.00 o 
   0   7   8        3.43        0.99      1.67 o 
   1   7   8      434.82      445.42      9.47 o 
   2   7   8       23.85       23.34      3.20 o 
   3   7   8        0.83        8.09      5.14 o 
  -5   8   8        3.02        1.50      5.11 o 
  -4   8   8        1.21        4.02      2.80 o 
  -3   8   8        0.09       -0.83      1.89 o 
  -2   8   8       93.71       95.04      4.40 o 
  -1   8   8      219.32      242.66      5.97 o 
   0   8   8       14.65        8.81      2.13 o 
   1   8   8       19.56       15.72      2.31 o 
   2   8   8       41.21       47.86      4.99 o 
   3   8   8        3.04        3.91      6.31 o 
  -5   9   8        0.06       -6.64      6.64 o 
  -4   9   8      197.84      220.97      7.23 o 
  -3   9   8        5.46        5.42      1.87 o 
  -2   9   8        0.03       -0.45      1.70 o 
  -1   9   8      100.42      110.53      4.24 o 
   0   9   8       12.08       10.30      1.75 o 
   1   9   8       74.05       75.21      3.83 o 
   2   9   8       81.96       87.75      4.76 o 
   3   9   8        1.85        3.01      6.61 o 
  -5  10   8        1.19        8.69      7.46 o 
  -4  10   8       45.84       42.80      5.37 o 
  -3  10   8      101.70      109.51      4.24 o 
  -2  10   8       64.48       64.07      2.93 o 
  -1  10   8        1.58        2.87      2.86 o 
   0  10   8        3.66        1.86      1.68 o 
   1  10   8      129.11      126.85      4.60 o 
   2  10   8       18.24       12.83      3.08 o 
   3  10   8        1.85        0.60      6.94 o 
  -5  11   8        6.40        1.77      5.98 o 
  -4  11   8        0.01        2.11      2.98 o 
  -3  11   8      221.59      202.91     11.15 o 
  -2  11   8      204.79      216.77      6.67 o 
  -1  11   8       12.29       13.37      2.45 o 
   0  11   8        1.57        2.39      1.73 o 
   1  11   8        0.13        3.87      2.64 o 
   2  11   8       91.22      121.75      7.17 o 
   3  11   8       21.96       23.39      8.06 o 
  -4  12   8       24.60       16.96      4.99 o 
  -3  12   8      195.61      187.17      6.72 o 
  -2  12   8        9.82       16.53      3.61 o 
  -1  12   8        2.84        0.30      2.12 o 
   0  12   8       11.95       10.64      2.44 o 
   1  12   8       72.93       62.33      9.29 o 
   2  12   8       95.22       97.63      6.64 o 
   3  12   8        3.54        2.72      5.84 o 
  -4  13   8       29.61       29.30      4.30 o 
  -3  13   8        2.25       -1.19      2.45 o 
  -2  13   8       18.16       15.61      2.75 o 
  -1  13   8       61.65       63.63      4.11 o 
   0  13   8        0.04       -1.69      2.39 o 
   1  13   8        2.63       -2.40      2.40 o 
   2  13   8        0.47       -2.93      4.98 o 
   3  13   8        2.16        0.51      7.90 o 
  -4  14   8        6.06        8.23      3.93 o 
  -3  14   8       32.30       29.26      3.58 o 
  -2  14   8       72.51       80.29      4.55 o 
  -1  14   8        6.51        8.84      2.76 o 
   0  14   8        0.29       -0.30      1.75 o 
   1  14   8       78.61       76.30      4.44 o 
   2  14   8       67.49       63.41      5.56 o 
  -4  15   8        8.46        6.45      4.23 o 
  -3  15   8        0.85       -1.22      2.07 o 
  -2  15   8        0.01        4.71      2.52 o 
  -1  15   8        7.51       10.07      2.88 o 
   0  15   8       92.76       86.66      3.64 o 
   1  15   8       55.59       54.55      4.05 o 
   2  15   8       20.56       25.69      5.16 o 
  -4  16   8        0.65       10.30      5.59 o 
  -3  16   8        0.80        0.53      2.76 o 
  -2  16   8       27.44       19.21      3.53 o 
  -1  16   8       13.34       12.43      2.86 o 
   0  16   8        1.72       -2.19      2.98 o 
   1  16   8       97.07      104.61      7.88 o 
   2  16   8        4.01        0.51      3.70 o 
  -4  17   8       21.99       22.11      4.95 o 
  -3  17   8        6.95        3.53      5.26 o 
  -2  17   8       17.13       10.06      4.06 o 
  -1  17   8       29.78       29.62      4.15 o 
   0  17   8      210.20      214.19      7.30 o 
   1  17   8       89.69       92.08      6.19 o 
   2  17   8       34.47       32.32      7.35 o 
  -4  18   8        0.03        0.91      2.76 o 
  -3  18   8        2.38        4.61      5.56 o 
  -2  18   8        0.20        0.49      4.81 o 
  -1  18   8       29.00       28.79      2.85 o 
   0  18   8      171.33      168.61     10.12 o 
   1  18   8        4.43        2.83      5.86 o 
   2  18   8        0.11        4.63      4.52 o 
  -4  19   8       18.85       16.15      4.82 o 
  -3  19   8        3.85        9.28      3.37 o 
  -2  19   8        2.56       -1.74      2.76 o 
  -1  19   8        0.00       -3.00      3.00 o 
   0  19   8      453.90      521.54     18.53 o 
   1  19   8        0.15        1.96      3.14 o 
   2  19   8        0.09        2.14      4.11 o 
  -3  20   8        0.27       -2.11      4.49 o 
  -2  20   8        0.27        4.51      7.19 o 
  -1  20   8       16.52       13.44      5.74 o 
   0  20   8        2.89        3.82      3.46 o 
   1  20   8        0.70        1.86      3.85 o 
   2  20   8        5.79       -1.34      7.20 o 
  -3  21   8        0.45       -4.53      4.53 o 
  -2  21   8       14.83       13.12      4.32 o 
  -1  21   8       76.22       78.73      5.31 o 
   0  21   8       64.82       71.22      4.36 o 
   1  21   8       17.46       23.19      4.66 o 
  -3  22   8        2.35        7.24      4.90 o 
  -2  22   8        6.63        3.97      3.35 o 
  -1  22   8        2.46        7.57      3.50 o 
   0  22   8        1.22        2.89      4.06 o 
   1  22   8        9.37       10.69      4.96 o 
  -3  23   8        0.45        0.55      5.71 o 
  -2  23   8        9.95       12.47      4.77 o 
  -1  23   8       39.33       52.28     17.35 o 
   0  23   8       34.30       39.32      6.79 o 
   1  23   8        2.35        2.82      5.10 o 
  -2  24   8        0.14        4.93      3.40 o 
  -1  24   8       26.76       24.07      5.10 o 
   0  24   8        3.29        5.15      5.08 o 
  -2  25   8        6.30        2.69      3.73 o 
  -1  25   8        2.28        4.22      7.83 o 
   0  25   8        9.93        5.46      4.13 o 
  -1  26   8       73.36       90.85      7.33 o 
  -5   1   9       12.07       24.58      4.82 o 
  -4   1   9        0.26        3.87      2.33 o 
  -3   1   9       22.73       23.41      2.65 o 
  -2   1   9      105.13       90.11      3.37 o 
  -1   1   9      223.12      208.91      6.27 o 
   0   1   9       11.44       15.31      1.37 o 
   1   1   9       42.71       48.40      2.71 o 
   2   1   9       26.98       20.80      2.45 o 
   3   1   9        0.00        6.31      3.37 o 
  -5   2   9       82.71       89.73      6.60 o 
  -4   2   9        0.79        2.37      2.31 o 
  -3   2   9        7.19        9.28      2.04 o 
  -2   2   9       25.61       25.73      2.35 o 
  -1   2   9       35.56       35.35      2.53 o 
   0   2   9      229.68      238.45      5.79 o 
   1   2   9        2.99        2.29      1.94 o 
   2   2   9        0.56       -1.44      2.03 o 
   3   2   9        0.49        0.91      4.95 o 
  -5   3   9       25.08       30.40      5.00 o 
  -4   3   9       18.82       25.89      3.30 o 
  -3   3   9       18.79       18.16      2.29 o 
  -2   3   9        0.03        1.93      1.46 o 
  -1   3   9        5.19        5.58      2.84 o 
   0   3   9      531.81      534.37     10.72 o 
   1   3   9        0.37       -2.09      2.09 o 
   2   3   9       69.52       64.81      4.18 o 
   3   3   9        0.83        3.01      3.72 o 
  -5   4   9       41.17       43.31      5.35 o 
  -4   4   9       54.66       66.17      3.70 o 
  -3   4   9       61.36       58.67      5.67 o 
  -2   4   9        7.40        2.67      1.66 o 
  -1   4   9       26.53       24.91      2.14 o 
   0   4   9       67.72       58.02      3.03 o 
   1   4   9       33.14       29.61      2.45 o 
   2   4   9       14.27       12.34      2.81 o 
   3   4   9        1.94       -1.66      3.14 o 
  -5   5   9       21.70       22.26      5.39 o 
  -4   5   9       71.60       87.86      7.79 o 
  -3   5   9       33.13       30.40      2.30 o 
  -2   5   9       18.10       16.90      2.01 o 
  -1   5   9       26.22       21.97      2.12 o 
   0   5   9      480.23      480.88     20.26 o 
   1   5   9      143.53      129.65     10.01 o 
   2   5   9      104.45      100.81      4.10 o 
   3   5   9        7.12        7.83      4.05 o 
  -5   6   9        8.47        4.78      5.68 o 
  -4   6   9       13.32        9.59      4.21 o 
  -3   6   9       68.69       74.16      3.27 o 
  -2   6   9      208.39      212.94      5.18 o 
  -1   6   9        2.00        2.41      2.09 o 
   0   6   9      149.03      162.12      5.29 o 
   1   6   9        4.81        6.02      3.14 o 
   2   6   9       10.66       10.07      2.99 o 
   3   6   9       12.74       13.43      4.38 o 
  -5   7   9       32.15       27.96      7.16 o 
  -4   7   9       60.08       75.30      3.83 o 
  -3   7   9       13.81       16.68      3.79 o 
  -2   7   9       11.68       13.99      1.37 o 
  -1   7   9      106.86      109.97      8.76 o 
   0   7   9      217.79      235.56     12.60 o 
   1   7   9      276.03      285.26      7.03 o 
   2   7   9        3.81        5.20      5.41 o 
   3   7   9        1.33        2.71      5.41 o 
  -5   8   9        0.17       -5.71      5.71 o 
  -4   8   9       12.75        7.78      3.08 o 
  -3   8   9        1.08       -1.40      1.56 o 
  -2   8   9      153.20      157.61      5.68 o 
  -1   8   9        0.32        4.66      2.51 o 
   0   8   9       39.66       40.01      3.15 o 
   1   8   9       22.63       23.57      2.66 o 
   2   8   9       11.29        6.31      3.01 o 
   3   8   9        0.20       -9.65      9.65 o 
  -5   9   9        6.88        6.58      7.49 o 
  -4   9   9      173.31      181.34      8.66 o 
  -3   9   9        6.76        4.48      3.14 o 
  -2   9   9        7.01        4.23      1.97 o 
  -1   9   9       30.96       34.56      3.53 o 
   0   9   9       83.90       76.68      4.36 o 
   1   9   9      413.99      426.01      9.64 o 
   2   9   9        0.06       -2.78      2.78 o 
   3   9   9        7.96       11.67     10.19 o 
  -4  10   9       74.63       88.43      5.19 o 
  -3  10   9       90.82       96.04      6.07 o 
  -2  10   9        1.41       -0.83      1.89 o 
  -1  10   9       13.00       18.33      1.82 o 
   0  10   9        0.57        4.60      2.72 o 
   1  10   9       20.00       23.01      2.99 o 
   2  10   9        1.39        1.83      2.76 o 
  -4  11   9       62.11       57.31      4.14 o 
  -3  11   9       42.39       31.83      4.04 o 
  -2  11   9        4.42        7.61      2.72 o 
  -1  11   9       16.88       18.05      1.97 o 
   0  11   9       82.84       82.54      6.76 o 
   1  11   9      163.63      181.04      6.50 o 
   2  11   9       12.80       11.75      3.17 o 
  -4  12   9        0.00       -0.43      3.30 o 
  -3  12   9       52.54       58.86      4.20 o 
  -2  12   9      260.37      284.69      9.06 o 
  -1  12   9        5.56        4.30      2.75 o 
   0  12   9       14.79       12.30      2.34 o 
   1  12   9       89.39       95.95      5.95 o 
   2  12   9        0.59        2.25      3.81 o 
  -4  13   9       16.84        9.15      8.90 o 
  -3  13   9       26.55       25.97      3.46 o 
  -2  13   9        1.85        5.38      2.65 o 
  -1  13   9       29.49       26.74      3.08 o 
   0  13   9       79.21       82.68      6.60 o 
   1  13   9        8.64        5.63      7.02 o 
   2  13   9       15.19       19.32      4.88 o 
  -4  14   9        0.24       -0.51      3.55 o 
  -3  14   9        1.62       -1.99      2.74 o 
  -2  14   9       23.22       24.43      4.31 o 
  -1  14   9        0.37        2.16      2.52 o 
   0  14   9        5.17        4.75      3.01 o 
   1  14   9        6.22        6.09      8.57 o 
   2  14   9        3.78        0.71      4.24 o 
  -4  15   9        0.24       -2.86      4.80 o 
  -3  15   9       12.10       15.56      4.19 o 
  -2  15   9        1.11        0.99      3.54 o 
  -1  15   9       89.48       81.60      4.58 o 
   0  15   9       23.21       17.87      3.82 o 
   1  15   9        0.21       -3.49      3.49 o 
   2  15   9        0.54        1.95      4.25 o 
  -4  16   9        0.69        8.50      4.38 o 
  -3  16   9       39.98       46.89      6.19 o 
  -2  16   9       13.04       18.14      3.43 o 
  -1  16   9        4.07       -4.66      4.66 o 
   0  16   9        7.74       -1.90      6.43 o 
   1  16   9        3.88       -1.66      4.08 o 
   2  16   9        2.37       12.09      4.77 o 
  -4  17   9        5.64       -2.42      8.85 o 
  -3  17   9        5.41        5.14      3.28 o 
  -2  17   9        2.14        0.67      3.17 o 
  -1  17   9       23.53       21.73      3.48 o 
   0  17   9        0.64        0.75      3.74 o 
   1  17   9        0.06       -3.25      4.04 o 
   2  17   9        4.86        4.79      4.88 o 
  -3  18   9       44.13       46.30      4.63 o 
  -2  18   9       47.23       46.64      5.74 o 
  -1  18   9        4.75        5.58      3.03 o 
   0  18   9        8.47       14.64      7.08 o 
   1  18   9        0.00       -2.71      4.66 o 
  -3  19   9        6.14        6.17      4.01 o 
  -2  19   9        2.61       -1.87      2.80 o 
  -1  19   9        0.03       -0.31      2.02 o 
   0  19   9        8.91        7.46      5.56 o 
   1  19   9       13.54       13.41      3.54 o 
  -3  20   9       13.34       14.54      3.71 o 
  -2  20   9        8.26       17.63      3.88 o 
  -1  20   9        7.36        6.77      3.82 o 
   0  20   9       39.26       28.13      4.21 o 
   1  20   9        3.14        6.46      4.04 o 
  -3  21   9        0.41       -1.84      5.44 o 
  -2  21   9        6.16        1.33      3.57 o 
  -1  21   9       44.92       48.10      5.35 o 
   0  21   9        4.69        5.81      3.14 o 
   1  21   9        0.08       -4.41      4.41 o 
  -3  22   9        0.65        6.31      5.21 o 
  -2  22   9        5.70        4.05      3.57 o 
  -1  22   9       17.32       16.38      4.17 o 
   0  22   9       70.25       73.22      5.87 o 
  -2  23   9       15.83       10.47      7.23 o 
  -1  23   9        0.46        1.49      4.22 o 
   0  23   9        2.44       10.63      4.12 o 
  -2  24   9        0.70        1.24      4.40 o 
  -1  24   9       51.50       59.35      7.80 o 
   0  24   9       10.52        7.64      4.64 o 
  -5   0  10       62.57       67.83     10.58 o 
  -4   0  10       24.28       16.90      4.57 o 
  -3   0  10        4.78        3.91      3.64 o 
  -2   0  10      111.67      104.29      5.65 o 
  -1   0  10      417.75      444.57     13.17 o 
   0   0  10      388.93      389.34      8.90 o 
   1   0  10       69.76       68.13      4.30 o 
   2   0  10       10.48        8.99      4.15 o 
  -5   1  10       28.32       21.01      4.43 o 
  -4   1  10       24.52       23.61      3.46 o 
  -3   1  10        0.08        4.78      2.93 o 
  -2   1  10      133.80      130.99      4.46 o 
  -1   1  10        6.56       10.03      2.33 o 
   0   1  10       88.13       89.39      3.20 o 
   1   1  10       31.73       32.80      2.59 o 
   2   1  10        1.46        1.57      2.76 o 
  -5   2  10      177.10      198.37      9.37 o 
  -4   2  10        8.97        8.56      4.68 o 
  -3   2  10       15.92       15.01      3.08 o 
  -2   2  10       59.87       63.48      3.41 o 
  -1   2  10      123.41      109.91      7.74 o 
   0   2  10      696.44      716.02     14.25 o 
   1   2  10       25.99       22.81      2.21 o 
   2   2  10       30.14       25.28      2.83 o 
  -5   3  10        0.54       -0.71      3.78 o 
  -4   3  10        5.80        4.05      2.49 o 
  -3   3  10       11.41        7.83      2.72 o 
  -2   3  10       16.05       22.76      2.91 o 
  -1   3  10        3.55        2.82      1.82 o 
   0   3  10        5.72       15.57      2.65 o 
   1   3  10       10.37       11.34      2.29 o 
   2   3  10        8.04        5.04      2.54 o 
  -5   4  10      103.32      116.07     17.02 o 
  -4   4  10      104.91      109.78      5.97 o 
  -3   4  10       55.86       49.17      3.07 o 
  -2   4  10       40.56       32.64      2.56 o 
  -1   4  10       46.71       49.66      3.91 o 
   0   4  10      557.11      552.83     11.72 o 
   1   4  10      141.22      142.51      4.97 o 
   2   4  10       13.75       11.63      3.92 o 
  -5   5  10        0.07        2.80      6.90 o 
  -4   5  10        1.45        9.39      3.73 o 
  -3   5  10        8.25        7.03      2.25 o 
  -2   5  10        0.79        0.84      1.71 o 
  -1   5  10        9.32        6.90      2.36 o 
   0   5  10      125.74      134.84      5.03 o 
   1   5  10       96.13       92.96      4.73 o 
   2   5  10        2.28        1.72      3.62 o 
  -5   6  10       36.50       36.56      8.90 o 
  -4   6  10      194.95      192.77      6.09 o 
  -3   6  10       77.27       75.60      5.02 o 
  -2   6  10        0.19        0.72      1.50 o 
  -1   6  10        0.31       -0.31      3.01 o 
   0   6  10      337.84      343.12     11.83 o 
   1   6  10      288.57      256.46      8.04 o 
   2   6  10        0.03       -0.39      3.77 o 
  -4   7  10        1.82        4.40      2.87 o 
  -3   7  10        8.12        7.77      4.03 o 
  -2   7  10        2.58        0.99      2.25 o 
  -1   7  10       14.19       14.12      2.91 o 
   0   7  10       46.48       45.19      4.69 o 
   1   7  10      121.79      133.39      6.09 o 
   2   7  10       12.96       13.88      3.89 o 
  -4   8  10      231.27      242.16      7.21 o 
  -3   8  10       15.56       16.80      2.45 o 
  -2   8  10        0.70       -2.01      2.01 o 
  -1   8  10        4.40        7.64      2.67 o 
   0   8  10       70.39       72.59      4.12 o 
   1   8  10      269.17      262.47     12.82 o 
   2   8  10        1.61        1.12      6.13 o 
  -4   9  10        0.23        0.79      2.97 o 
  -3   9  10        0.24        0.64      2.00 o 
  -2   9  10       59.47       62.53      6.36 o 
  -1   9  10        6.04        8.63      3.14 o 
   0   9  10       14.71        8.01      2.66 o 
   1   9  10        9.74        8.65      5.56 o 
   2   9  10        0.43        0.38      2.73 o 
  -4  10  10        4.87        6.00      2.95 o 
  -3  10  10        8.36        2.25      4.06 o 
  -2  10  10       80.28       77.07      8.99 o 
  -1  10  10        2.53        2.08      2.79 o 
   0  10  10        3.05       -1.50      2.57 o 
   1  10  10       59.38       60.79      4.09 o 
   2  10  10        1.80        0.11      4.78 o 
  -4  11  10        3.88       -1.56      4.22 o 
  -3  11  10        1.59        2.48      2.89 o 
  -2  11  10       33.24       29.89      3.96 o 
  -1  11  10        2.61        4.33      3.05 o 
   0  11  10        5.33        5.91      3.06 o 
   1  11  10        4.85        5.69      3.62 o 
   2  11  10        4.37        8.71      4.31 o 
  -4  12  10        0.04        3.68      4.61 o 
  -3  12  10        4.54        9.76      3.16 o 
  -2  12  10      112.75      103.05      5.47 o 
  -1  12  10       18.23       12.05      5.01 o 
   0  12  10        0.47       -3.59      3.59 o 
   1  12  10        0.08        3.34      3.60 o 
   2  12  10        0.26       -0.80      5.53 o 
  -4  13  10        9.37        7.44      5.01 o 
  -3  13  10        8.42        4.60      3.31 o 
  -2  13  10       13.58       15.76      3.76 o 
  -1  13  10        4.23        1.06      2.66 o 
   0  13  10       28.21       35.01      5.70 o 
   1  13  10        5.98        1.60      3.59 o 
   2  13  10        6.79       -5.71      5.71 o 
  -4  14  10        3.46       -0.29      6.28 o 
  -3  14  10       14.80       11.38      3.09 o 
  -2  14  10       84.73       80.05      5.92 o 
  -1  14  10       24.34       18.44      3.15 o 
   0  14  10        2.52        9.83      3.05 o 
   1  14  10        0.05       -0.88      2.59 o 
   2  14  10       35.60       30.01      5.17 o 
  -4  15  10       15.49       13.40      5.18 o 
  -3  15  10        2.10       -0.85      3.22 o 
  -2  15  10       13.67        9.51      3.06 o 
  -1  15  10        2.07       -3.30      4.49 o 
   0  15  10        4.84        1.17      3.32 o 
   1  15  10        0.98        3.91      6.16 o 
  -4  16  10        0.30        6.17     11.24 o 
  -3  16  10        0.00        1.34      2.96 o 
  -2  16  10       14.89       11.74      3.32 o 
  -1  16  10       89.63       95.42      5.48 o 
   0  16  10        0.00       -2.37      3.59 o 
   1  16  10        0.01        5.25      4.51 o 
  -3  17  10        0.35       -2.48      3.27 o 
  -2  17  10       27.50       35.82      4.79 o 
  -1  17  10        0.05        2.67      3.38 o 
   0  17  10       42.61       37.82      4.64 o 
   1  17  10       12.75       16.73      4.54 o 
  -3  18  10        0.00        6.26      3.37 o 
  -2  18  10        2.56        5.76      3.79 o 
  -1  18  10        9.16        7.38      4.27 o 
   0  18  10        5.35        5.55      9.47 o 
   1  18  10        7.90        4.38      4.06 o 
  -3  19  10        2.72        9.60      4.63 o 
  -2  19  10       35.06       36.34     12.19 o 
  -1  19  10       37.51       33.78      4.80 o 
   0  19  10        2.57        2.41      7.80 o 
   1  19  10        2.15        1.17      4.67 o 
  -3  20  10        3.92        2.33      4.17 o 
  -2  20  10        0.04       -1.86      3.39 o 
  -1  20  10        4.27       -0.03      3.83 o 
   0  20  10        2.12        0.04      3.18 o 
  -2  21  10        0.53       -3.61      6.04 o 
  -1  21  10        0.69       -0.37      3.51 o 
   0  21  10        8.35        3.14      3.61 o 
  -2  22  10        1.79       -2.37      3.97 o 
  -1  22  10       42.14       41.77      6.28 o 
   0  22  10       12.32       11.67     10.93 o 
  -1  23  10        0.01        0.20      4.27 o 
  -4   1  11        6.33        5.12      3.65 o 
  -3   1  11        2.15       -2.25      4.80 o 
  -2   1  11        7.33        6.44      2.54 o 
  -1   1  11        1.06       -2.22      2.22 o 
   0   1  11        0.34       -1.13      1.69 o 
   1   1  11        0.17       -2.02      2.02 o 
   2   1  11        0.14       -4.19      4.19 o 
  -4   2  11        3.99        2.85      3.82 o 
  -3   2  11        0.72        1.20      3.17 o 
  -2   2  11        3.40        4.18      2.43 o 
  -1   2  11      198.15      203.91      5.60 o 
   0   2  11       13.60       18.81      3.43 o 
   1   2  11        6.35        1.54      5.25 o 
   2   2  11       16.12       12.42      3.34 o 
  -4   3  11        0.38       -2.82      3.07 o 
  -3   3  11       24.53       29.62      3.79 o 
  -2   3  11        1.03       -0.59      2.72 o 
  -1   3  11      114.20      121.50      4.45 o 
   0   3  11       27.74       29.26      3.86 o 
   1   3  11        0.02       -2.14      2.14 o 
   2   3  11        0.02       -2.07      2.82 o 
  -4   4  11        0.05        7.37      4.03 o 
  -3   4  11       16.78       17.44      3.51 o 
  -2   4  11        3.82        5.91      3.77 o 
  -1   4  11      103.55       94.55      5.23 o 
   0   4  11      182.12      176.32      6.08 o 
   1   4  11       82.81       77.18      4.95 o 
   2   4  11       11.65        6.32      3.15 o 
  -4   5  11        0.31        2.99      3.70 o 
  -3   5  11       24.85       27.67      3.42 o 
  -2   5  11       11.55        7.74      3.44 o 
  -1   5  11        0.13        5.40      2.54 o 
   0   5  11        5.96        9.52      2.61 o 
   1   5  11       10.02       13.94      4.13 o 
   2   5  11       13.33       11.14      3.41 o 
  -4   6  11        4.15        1.96      5.11 o 
  -3   6  11       24.21       23.53      3.41 o 
  -2   6  11        6.27        3.64      2.07 o 
  -1   6  11       72.15       71.53      4.22 o 
   0   6  11       72.86       72.34      6.82 o 
   1   6  11       39.56       37.87      9.85 o 
   2   6  11        0.95       -0.63      3.99 o 
  -4   7  11        1.39        1.03      6.00 o 
  -3   7  11        5.04        3.02      3.06 o 
  -2   7  11        0.31       -0.05      2.54 o 
  -1   7  11       52.82       61.37      4.30 o 
   0   7  11        5.58        3.46      3.25 o 
   1   7  11       14.54       16.60      5.01 o 
   2   7  11        0.62       -2.23      7.52 o 
  -4   8  11       17.78       27.21      4.49 o 
  -3   8  11        0.91        4.49      3.46 o 
  -2   8  11       19.07       14.92      3.16 o 
  -1   8  11        2.06        0.81      2.30 o 
   0   8  11        0.07        4.05      2.65 o 
   1   8  11        0.93        0.52      3.17 o 
   2   8  11        6.61       12.68      7.08 o 
  -4   9  11       13.32       12.27      4.40 o 
  -3   9  11       11.24        7.76      2.81 o 
  -2   9  11      153.08      139.28     11.14 o 
  -1   9  11        6.38        0.67      2.87 o 
   0   9  11       15.88       13.18      6.01 o 
   1   9  11        8.39        7.57      3.13 o 
   2   9  11        1.94        2.99      4.32 o 
  -4  10  11        2.12        0.52      3.19 o 
  -3  10  11       36.85       39.57      4.15 o 
  -2  10  11        0.54        3.14      2.87 o 
  -1  10  11       21.77       16.11      3.12 o 
   0  10  11       29.23       28.71      6.48 o 
   1  10  11        2.37        6.44      3.47 o 
   2  10  11        4.62        1.31      6.94 o 
  -4  11  11        7.06        2.30      4.33 o 
  -3  11  11        0.11       -2.43      4.04 o 
  -2  11  11       79.88       88.03      5.27 o 
  -1  11  11       25.27       28.26      6.31 o 
   0  11  11       32.90       24.14      4.24 o 
   1  11  11       14.33        6.39      3.26 o 
  -4  12  11       11.91       10.78      5.19 o 
  -3  12  11       11.23        7.79      4.28 o 
  -2  12  11       25.03       24.85      3.60 o 
  -1  12  11       17.88       16.95      3.72 o 
   0  12  11        3.46       -3.68      3.68 o 
   1  12  11       32.90       36.22      5.01 o 
  -4  13  11        2.85       -0.83      6.92 o 
  -3  13  11        7.88        4.15      3.44 o 
  -2  13  11        9.48        2.90      3.07 o 
  -1  13  11       21.75       17.27      3.46 o 
   0  13  11       64.52       65.18      9.74 o 
   1  13  11        1.43        9.18      3.63 o 
  -4  14  11        0.05        0.18      2.76 o 
  -3  14  11        2.86        0.76      2.88 o 
  -2  14  11        6.18        5.39      5.53 o 
  -1  14  11       82.97       80.32      5.04 o 
   0  14  11        3.87        7.03      3.82 o 
   1  14  11       15.63       15.08      3.81 o 
  -3  15  11       10.45        4.93      4.15 o 
  -2  15  11       19.98       25.78      4.25 o 
  -1  15  11        9.42       10.71      3.55 o 
   0  15  11       15.39       14.32      4.13 o 
   1  15  11       23.66       22.35      5.61 o 
  -3  16  11       19.03       14.36      4.73 o 
  -2  16  11        2.68        3.31      3.26 o 
  -1  16  11       31.54       21.71      4.64 o 
   0  16  11        0.28        1.97      4.49 o 
   1  16  11        0.30        1.34      4.25 o 
  -3  17  11       49.87       64.26      6.19 o 
  -2  17  11        2.19        3.49      4.36 o 
  -1  17  11        9.03        1.38      3.45 o 
   0  17  11        3.03        2.31      3.52 o 
   1  17  11        1.94        2.04      4.47 o 
  -3  18  11        8.61        3.45      4.34 o 
  -2  18  11        8.82       13.22      4.37 o 
  -1  18  11       21.05       11.34      3.80 o 
   0  18  11        5.45       10.29      4.51 o 
  -2  19  11        3.36        4.28      6.78 o 
  -1  19  11        4.78        0.08      5.71 o 
   0  19  11       11.45        5.36      8.28 o 
  -2  20  11        0.06       -1.78      3.73 o 
  -1  20  11       19.11       14.52      4.24 o 
   0  20  11        3.48        7.54      5.11 o 
  -1  21  11        0.57        2.58      5.07 o 
  -4   0  12        2.52        1.77      5.68 o 
  -3   0  12        6.75        3.91      4.81 o 
  -2   0  12       13.83       15.09      3.64 o 
  -1   0  12       49.19       72.19      6.19 o 
   0   0  12        0.04        2.38      4.18 o 
   1   0  12       55.60       50.78      6.67 o 
  -4   1  12        7.05        3.83      3.70 o 
  -3   1  12        2.31        5.45      3.60 o 
  -2   1  12      122.84      118.82      4.94 o 
  -1   1  12     1056.41     1136.27     19.87 o 
   0   1  12       15.98       19.24      6.58 o 
   1   1  12        3.57       -0.35      2.55 o 
  -4   2  12       10.72       12.96      4.34 o 
  -3   2  12       14.03       14.60      5.26 o 
  -2   2  12       50.01       47.43      3.72 o 
  -1   2  12        4.15       15.85      3.11 o 
   0   2  12       26.22       27.98      3.38 o 
   1   2  12        9.14        6.31      3.76 o 
  -4   3  12        8.99       13.96      4.36 o 
  -3   3  12        8.02        7.52      3.59 o 
  -2   3  12      210.70      224.70      6.25 o 
  -1   3  12      399.22      412.63      9.46 o 
   0   3  12       69.16       68.90      5.50 o 
   1   3  12       20.73       20.96      3.71 o 
  -4   4  12        9.77       12.31      4.27 o 
  -3   4  12        1.27        2.57      3.18 o 
  -2   4  12      115.54      126.80      5.43 o 
  -1   4  12        3.17        6.50      2.43 o 
   0   4  12       33.88       33.74      4.09 o 
   1   4  12       25.92       22.83      4.27 o 
  -4   5  12        4.29        6.21      4.13 o 
  -3   5  12        0.93        0.33      3.46 o 
  -2   5  12      174.52      194.99      6.98 o 
  -1   5  12      143.92      153.77      6.21 o 
   0   5  12        6.14        1.82      3.52 o 
   1   5  12        0.49        2.80      3.50 o 
  -4   6  12        0.55        6.00      4.06 o 
  -3   6  12        7.87        7.75      3.45 o 
  -2   6  12      135.82      144.63      9.02 o 
  -1   6  12        6.66        5.11      4.49 o 
   0   6  12       36.19       31.57      3.61 o 
   1   6  12        1.04        0.18      3.76 o 
  -4   7  12       22.96       26.80      5.19 o 
  -3   7  12       51.75       46.00      4.04 o 
  -2   7  12       36.48       40.42      7.26 o 
  -1   7  12       13.48       13.20      3.50 o 
   0   7  12       10.65       10.73      3.22 o 
   1   7  12        4.64        3.98      4.34 o 
  -4   8  12       11.16        7.69      4.47 o 
  -3   8  12       11.00        6.22      3.37 o 
  -2   8  12       48.97       50.90      8.87 o 
  -1   8  12       12.14       16.74      3.71 o 
   0   8  12        5.28        9.27      3.40 o 
   1   8  12       10.76       14.90      4.25 o 
  -4   9  12        8.78        0.93      2.66 o 
  -3   9  12       49.06       48.39      4.20 o 
  -2   9  12        2.34       -3.57      3.91 o 
  -1   9  12        1.69        2.10      5.85 o 
   0   9  12       19.38       19.43      3.94 o 
   1   9  12        1.86       -1.59      4.18 o 
  -4  10  12        2.33       -1.22      2.59 o 
  -3  10  12        0.00       -3.29      5.68 o 
  -2  10  12        2.30       -3.64      4.45 o 
  -1  10  12        1.42        5.86      3.44 o 
   0  10  12       22.70       19.12      5.19 o 
   1  10  12        2.80        6.16      4.33 o 
  -4  11  12        3.26       17.00      6.20 o 
  -3  11  12        2.65       -0.68      3.49 o 
  -2  11  12       49.14       38.59      4.69 o 
  -1  11  12        2.91        2.14      3.82 o 
   0  11  12       19.07       27.68      7.95 o 
   1  11  12       10.14        9.99      4.65 o 
  -3  12  12        0.82       10.42      3.94 o 
  -2  12  12       29.56       32.47      4.70 o 
  -1  12  12        6.31        8.21      3.66 o 
   0  12  12       41.89       48.22      8.33 o 
   1  12  12        0.53        4.57      3.61 o 
  -3  13  12       11.34        7.19      4.01 o 
  -2  13  12        0.23        3.90      3.60 o 
  -1  13  12        3.93        0.67      3.75 o 
   0  13  12       32.54       31.80      5.38 o 
   1  13  12        0.05       -4.02      4.02 o 
  -3  14  12        0.01       -4.57      4.57 o 
  -2  14  12        8.08       13.11      4.68 o 
  -1  14  12        0.61        3.74      5.25 o 
   0  14  12       13.96        9.17      3.89 o 
  -3  15  12        1.67       -2.75      3.75 o 
  -2  15  12        0.67       -0.07      5.70 o 
  -1  15  12        2.51        8.20      4.54 o 
   0  15  12        3.36        9.72      4.36 o 
  -3  16  12        3.14       -3.81      3.81 o 
  -2  16  12        0.56       -0.43     10.51 o 
  -1  16  12        0.75        2.16      3.75 o 
   0  16  12        0.00       -2.25      4.87 o 
  -2  17  12        0.39        0.47      4.04 o 
  -1  17  12        1.39        0.38      4.18 o 
   0  17  12        1.09        5.04      4.62 o 
  -2  18  12        3.32        0.23      4.51 o 
  -1  18  12        1.54        7.99      4.33 o 
  -1  19  12        9.64        8.41      4.83 o 
  -4   1  13        1.27       -2.19      4.76 o 
  -3   1  13        0.10       -3.87      3.87 o 
  -2   1  13        4.08        1.74      3.07 o 
  -1   1  13        5.67        7.66      2.99 o 
   0   1  13        3.82       -1.22      3.60 o 
   1   1  13        0.02       10.00      4.74 o 
  -4   2  13       19.78       15.20      5.01 o 
  -3   2  13        9.51       -0.14      6.76 o 
  -2   2  13       66.72       68.51      4.57 o 
  -1   2  13       65.23       61.12      4.16 o 
   0   2  13        6.61        7.30      7.04 o 
   1   2  13       16.21       20.91      9.67 o 
  -4   3  13        0.52        1.57      4.59 o 
  -3   3  13        0.02        0.53      3.11 o 
  -2   3  13        7.76       11.11      2.98 o 
  -1   3  13        0.00        1.20      3.41 o 
   0   3  13        0.65       -3.55      3.55 o 
   1   3  13        8.10        8.66      4.25 o 
  -4   4  13       25.62       31.91      5.58 o 
  -3   4  13        7.45        9.69      5.44 o 
  -2   4  13      129.55      134.93      6.81 o 
  -1   4  13       74.96       76.04      9.56 o 
   0   4  13        1.10       -1.56      3.32 o 
   1   4  13       13.72       12.30      4.31 o 
  -4   5  13        0.02        1.06      5.06 o 
  -3   5  13        3.26        4.71      4.43 o 
  -2   5  13        9.52       16.60      4.30 o 
  -1   5  13        0.36        1.01      3.29 o 
   0   5  13        0.49       -5.28      5.28 o 
   1   5  13        9.55        2.63      4.87 o 
  -4   6  13       13.83       12.69      4.93 o 
  -3   6  13        3.63        2.93      3.59 o 
  -2   6  13      118.76      137.00      5.93 o 
  -1   6  13        2.19        2.79      3.47 o 
   0   6  13        1.62       -0.47      3.60 o 
   1   6  13       22.37       23.66      5.31 o 
  -4   7  13        0.50       -1.25      3.95 o 
  -3   7  13        0.02       -0.98      3.73 o 
  -2   7  13       12.88       17.97      4.02 o 
  -1   7  13       15.71        8.97      4.24 o 
   0   7  13        0.50        2.63      4.07 o 
   1   7  13        0.28        2.16      3.47 o 
  -3   8  13        2.45        3.49      3.69 o 
  -2   8  13       14.43       10.52      4.04 o 
  -1   8  13        1.94       -3.54      4.39 o 
   0   8  13        2.76        7.06      3.45 o 
   1   8  13       34.72       23.38      4.99 o 
  -3   9  13       45.71       41.52      4.37 o 
  -2   9  13       12.80        8.66      4.53 o 
  -1   9  13       21.95       15.89      6.19 o 
   0   9  13        6.46        3.21      4.66 o 
  -3  10  13        0.20        2.72      3.46 o 
  -2  10  13        3.31       -2.08      5.29 o 
  -1  10  13        2.96        3.42      4.15 o 
   0  10  13        0.04        6.36      4.66 o 
  -3  11  13       17.79       13.49      4.24 o 
  -2  11  13       30.96       18.43      9.59 o 
  -1  11  13       14.02       10.62      4.43 o 
   0  11  13        7.92       -2.32      5.29 o 
  -3  12  13        0.86        6.31      7.79 o 
  -2  12  13        4.41        8.79      4.21 o 
  -1  12  13       19.90       34.02      5.01 o 
   0  12  13        0.96        4.78      4.33 o 
  -3  13  13        3.17        1.74      5.10 o 
  -2  13  13       16.83       15.36      4.28 o 
  -1  13  13        5.31        5.35      8.72 o 
   0  13  13        0.48        7.50      4.67 o 
  -2  14  13       11.19       10.20      8.42 o 
  -1  14  13       53.15       56.83      5.73 o 
   0  14  13        3.25        1.21      5.56 o 
  -2  15  13        2.61       -1.89      4.05 o 
  -1  15  13        4.00        4.94      9.29 o 
  -2  16  13        1.11        4.14      4.80 o 
  -1  16  13       64.53       59.16     12.91 o 
  -3   0  14        5.72        0.30      5.77 o 
  -2   0  14       24.41       17.17      5.74 o 
  -1   0  14        7.45       11.09      5.41 o 
   0   0  14       27.97       25.65      6.85 o 
  -3   1  14        8.91        9.38      4.91 o 
  -2   1  14        5.33        4.74      5.58 o 
  -1   1  14        5.49        3.55      3.57 o 
   0   1  14        0.02       -1.61      5.04 o 
  -3   2  14       10.40       11.76      5.29 o 
  -2   2  14       37.82       32.91      4.07 o 
  -1   2  14        4.23        1.37      3.21 o 
   0   2  14       26.73       25.06      4.59 o 
  -3   3  14       27.67       34.55      4.44 o 
  -2   3  14        5.07        4.72      3.60 o 
  -1   3  14        0.44        9.38      4.07 o 
   0   3  14        5.32       -4.90      4.90 o 
  -3   4  14       52.52       60.36      5.76 o 
  -2   4  14       98.90       85.39      6.23 o 
  -1   4  14       17.47       15.15      4.26 o 
   0   4  14        2.17       -2.85      5.05 o 
  -3   5  14       33.46       31.24      5.01 o 
  -2   5  14       14.13        3.40      4.65 o 
  -1   5  14       10.52        3.33      4.96 o 
   0   5  14        0.05       -2.15      3.91 o 
  -3   6  14      108.09      101.86      6.13 o 
  -2   6  14       48.40       45.44      4.66 o 
  -1   6  14        7.90       10.91      4.91 o 
   0   6  14        3.81        4.78      4.21 o 
  -3   7  14       21.16       22.29      9.74 o 
  -2   7  14       48.96       49.55      9.27 o 
  -1   7  14        3.76        3.72      4.60 o 
   0   7  14        1.96       13.36      4.21 o 
  -3   8  14       96.51       92.91      6.50 o 
  -2   8  14        0.05        6.53      4.25 o 
  -1   8  14        0.89        1.90      4.20 o 
   0   8  14        4.52        0.15      5.98 o 
  -3   9  14       52.78       50.69      5.90 o 
  -2   9  14        2.84        1.21      5.85 o 
  -1   9  14        9.71       13.42      9.76 o 
  -2  10  14        0.33        5.34      4.26 o 
  -1  10  14        0.07       -4.89      4.89 o 
  -2  11  14        1.44        3.76      4.34 o 
  -1  11  14        0.24       -4.54      4.54 o 
  -2  12  14        0.12        4.38      4.15 o 
  -1  12  14        3.43        1.54      4.65 o 
  -2   1  15        9.37       10.33      4.02 o 
  -1   1  15        4.32        8.01      5.43 o 
  -2   2  15       26.02       28.67      4.33 o 
  -1   2  15        0.30        1.11      3.98 o 
  -2   3  15        7.91        4.48      5.70 o 
  -1   3  15        0.36       -0.57      4.57 o 
  -2   4  15       24.71       19.03      5.07 o 
  -1   4  15        0.47       -1.71      6.88 o 
  -2   5  15       13.30       13.69      9.37 o 
  -1   5  15       18.97       18.48      5.15 o 
  -2   6  15        2.23       -2.85      4.76 o 
                                                 
